# Supplementary material for: Taxonomy of the Leptogenys modiglianii species group from southeast Asia (Hymenoptera, Formicidae, Ponerinae)
Source: Zookeys. 2017 Feb 2;(651):79–106. doi: 10.3897/zookeys.651.10336 (PMC5345358; doi:10.3897/zookeys.651.10336)
Supplement: XML Treatment for Leptogenys breviloba [file zookeys.651.10336-treatment1.xml]

<!DOCTYPE tp:taxon-treatment
  PUBLIC "-//TaxonX//DTD Taxonomic Treatment Publishing DTD v0 20100105//EN" "tax-treatment-NSO.dtd">
<tp:taxon-treatment xmlns:tp="http://www.plazi.org/taxpub"><tp:treatment-meta><kwd-group><label>Taxon classification</label><kwd><named-content content-type="kingdom">Animalia</named-content></kwd><kwd><named-content content-type="order">Hymenoptera</named-content></kwd><kwd><named-content content-type="family">Formicidae</named-content></kwd></kwd-group><mixed-citation publication-type="journal"><person-group><name><surname>Arimoto</surname><given-names>Kôichi</given-names></name></person-group><article-title>Taxonomy of the <italic><tp:taxon-name><tp:taxon-name-part taxon-name-part-type="genus">Leptogenys</tp:taxon-name-part> <tp:taxon-name-part taxon-name-part-type="species">modiglianii</tp:taxon-name-part></tp:taxon-name></italic> species group from southeast Asia (<tp:taxon-name><tp:taxon-name-part taxon-name-part-type="order">Hymenoptera</tp:taxon-name-part></tp:taxon-name>, <tp:taxon-name><tp:taxon-name-part taxon-name-part-type="family">Formicidae</tp:taxon-name-part></tp:taxon-name>, <tp:taxon-name><tp:taxon-name-part taxon-name-part-type="subfamily">Ponerinae</tp:taxon-name-part></tp:taxon-name>)</article-title><source>Zookeys</source><day>2</day><month>2</month><year>2017</year><volume>2017</volume><issue>651</issue><fpage>79</fpage><lpage>106</lpage><pub-id pub-id-type="doi">10.3897/zookeys.651.10336</pub-id></mixed-citation></tp:treatment-meta><tp:nomenclature><tp:taxon-name>
              <tp:taxon-name-part taxon-name-part-type="genus">Leptogenys</tp:taxon-name-part>
              <tp:taxon-name-part taxon-name-part-type="species">breviloba</tp:taxon-name-part>
              <object-id xmlns:xlink="http://www.w3.org/1999/xlink" content-type="zoobank" xlink:type="simple">http://zoobank.org/0697F839-348F-4C90-AEC7-C2CF2EBE68C3</object-id>
            </tp:taxon-name><tp:taxon-status xmlns:xlink="http://www.w3.org/1999/xlink" xlink:type="simple">sp. n.</tp:taxon-status><xref ref-type="fig" rid="F3">Figures 3</xref><xref ref-type="fig" rid="F4">, 4</xref><xref ref-type="fig" rid="F5">, 5</xref><xref ref-type="fig" rid="F15">, 15B</xref><xref ref-type="fig" rid="F15">, 15D</xref><xref ref-type="fig" rid="F16">, 16A</xref></tp:nomenclature><tp:treatment-sec sec-type="etymology" id="SECID0EERAG"><title>Etymology.</title><p>A combination of the Latin <italic>brevis</italic> (short), and the Latin <italic>loba</italic> (lobed), referring to the short clypeal lobe.</p></tp:treatment-sec><tp:treatment-sec sec-type="type material" id="SECID0EORAG"><title>Type material.</title><p>
              <bold>Holotype.</bold> Worker (AK18), under the bark of rotted wood, secondary rainforest, Ulu Gombak, Gombak, Selangor, Malaysia, <named-content xmlns:xlink="http://www.w3.org/1999/xlink" content-type="dwc:verbatimCoordinates" xlink:type="simple"><named-content content-type="geo-json" specific-use="{&#34;type&#34;:&#34;Point&#34;,&#34;coordinates&#34;:[101.750000,3.320000]}" id="NCID0EZRAG" xlink:type="simple">3.32°N, 101.75°E</named-content></named-content>, 230–350 m, 23 V 2012, Taku Shimada leg. [<abbrev xmlns:xlink="http://www.w3.org/1999/xlink" content-type="institution" xlink:title="Entomological Laboratory, Kyushu University, Fukuoka, Japan." id="ABBRID0E5RAG" xlink:type="simple">ELKU</abbrev>]. <bold>Paratypes</bold> (6 workers, 2 queens). 2 workers, same colony as the holotype [<abbrev xmlns:xlink="http://www.w3.org/1999/xlink" content-type="institution" xlink:title="Entomological Laboratory, Kyushu University, Fukuoka, Japan." id="ABBRID0EFSAG" xlink:type="simple">ELKU</abbrev>]; 4 workers, 2 queens (FI99-402), same place as the holotype, 20 VIII 1999, Fuminori Itô leg. [<abbrev xmlns:xlink="http://www.w3.org/1999/xlink" content-type="institution" xlink:title="Laboratory of Biology, Faculty of Agriculture, Kagawa University, Takamatsu, Japan." id="ABBRID0EKSAG" xlink:type="simple">BLKU</abbrev>].</p></tp:treatment-sec><tp:treatment-sec sec-type="type locality" id="SECID0EPSAG"><title>Type locality.</title><p>Ulu Gombak, Gombak, Selangor, Malaysia.</p></tp:treatment-sec><tp:treatment-sec sec-type="distribution" id="SECID0EUSAG"><title>Distribution.</title><p>Malaysia: Peninsular Malaysia (Selangor).</p></tp:treatment-sec><tp:treatment-sec sec-type="diagnosis" id="SECID0EZSAG"><title>
              <italic>Worker</italic>. Diagnosis.</title><p>In full-face view, head distinctly longer than wide (<abbrev xmlns:xlink="http://www.w3.org/1999/xlink" xlink:title="Cephalic index" id="ABBRID0ECTAG" xlink:type="simple">CI</abbrev>: 82–84). Mandible broadly curved throughout. Clypeus with lateral lobe, smoothly incurved between lateral lobe and median extension; apex of median extension convex. In profile, petiole longer than or almost as long as high (<abbrev xmlns:xlink="http://www.w3.org/1999/xlink" xlink:title="Lateral petiole index" id="ABBRID0EGTAG" xlink:type="simple">LPI</abbrev>: 94–102), highest near middle, with subhorizontal dorsal face.</p></tp:treatment-sec><tp:treatment-sec sec-type="description" id="SECID0EKTAG"><title>Measurements</title><p>(n = 5, holotype in parentheses). <abbrev xmlns:xlink="http://www.w3.org/1999/xlink" xlink:title="Head length" id="ABBRID0EQTAG" xlink:type="simple">HL</abbrev>: 1.35–1.42 (1.39), <abbrev xmlns:xlink="http://www.w3.org/1999/xlink" xlink:title="Head lateral margin length" id="ABBRID0EUTAG" xlink:type="simple">HLL</abbrev>: 1.07–1.09 (1.09), <abbrev xmlns:xlink="http://www.w3.org/1999/xlink" xlink:title="Anterior head length" id="ABBRID0EYTAG" xlink:type="simple">HLA</abbrev>: 0.12–0.16 (0.16), <abbrev xmlns:xlink="http://www.w3.org/1999/xlink" xlink:title="Head width" id="ABBRID0E3TAG" xlink:type="simple">HW</abbrev>: 1.11–1.20 (1.14), <abbrev xmlns:xlink="http://www.w3.org/1999/xlink" xlink:title="Clypeal median lobe length" id="ABBRID0EAUAG" xlink:type="simple">CML</abbrev>: 0.18–0.21 (0.21), <abbrev xmlns:xlink="http://www.w3.org/1999/xlink" xlink:title="Cephalic index" id="ABBRID0EEUAG" xlink:type="simple">CI</abbrev>: 82–84 (82), <abbrev xmlns:xlink="http://www.w3.org/1999/xlink" xlink:title="Clypeus index" id="ABBRID0EIUAG" xlink:type="simple">CLI</abbrev>: 12–15 (15), <abbrev xmlns:xlink="http://www.w3.org/1999/xlink" xlink:title="Scape length" id="ABBRID0EMUAG" xlink:type="simple">SL</abbrev>: 1.32–1.38 (1.38), <abbrev xmlns:xlink="http://www.w3.org/1999/xlink" xlink:title="Scape index" id="ABBRID0EQUAG" xlink:type="simple">SI</abbrev>: 112–121 (121), <abbrev xmlns:xlink="http://www.w3.org/1999/xlink" xlink:title="Eye length" id="ABBRID0EUUAG" xlink:type="simple">EL</abbrev>: 0.34–0.37 (0.36), <abbrev xmlns:xlink="http://www.w3.org/1999/xlink" xlink:title="Ocular index" id="ABBRID0EYUAG" xlink:type="simple">OI</abbrev>: 32–34 (33), <abbrev xmlns:xlink="http://www.w3.org/1999/xlink" xlink:title="Pronotum length" id="ABBRID0E3UAG" xlink:type="simple">PrL</abbrev>: 0.84–0.95 (0.84), <abbrev xmlns:xlink="http://www.w3.org/1999/xlink" xlink:title="Pronotum height" id="ABBRID0EAVAG" xlink:type="simple">PrH</abbrev>: 0.59–0.67 (0.67), <abbrev xmlns:xlink="http://www.w3.org/1999/xlink" xlink:title="Pronotum width" id="ABBRID0EEVAG" xlink:type="simple">PrW</abbrev>: 0.87–0.97 (0.90), <abbrev xmlns:xlink="http://www.w3.org/1999/xlink" xlink:title="Weber’s length" id="ABBRID0EIVAG" xlink:type="simple">WL</abbrev>: 2.22–2.37 (2.27), <abbrev xmlns:xlink="http://www.w3.org/1999/xlink" xlink:title="Petiole length" id="ABBRID0EMVAG" xlink:type="simple">PeL</abbrev>: 0.85–0.88 (0.85), <abbrev xmlns:xlink="http://www.w3.org/1999/xlink" xlink:title="Petiole height" id="ABBRID0EQVAG" xlink:type="simple">PeH</abbrev>: 0.81–0.89 (0.81), <abbrev xmlns:xlink="http://www.w3.org/1999/xlink" xlink:title="Petiole width" id="ABBRID0EUVAG" xlink:type="simple">PeW</abbrev>: 0.60–0.67 (0.62), <abbrev xmlns:xlink="http://www.w3.org/1999/xlink" xlink:title="Lateral petiole index" id="ABBRID0EYVAG" xlink:type="simple">LPI</abbrev>: 94–102 (94), <abbrev xmlns:xlink="http://www.w3.org/1999/xlink" xlink:title="Dorsal petiole index" id="ABBRID0E3VAG" xlink:type="simple">DPI</abbrev>: 71–76 (72).</p></tp:treatment-sec><tp:treatment-sec sec-type="description" id="SECID0EAWAG"><title>Description.</title><p>In full-face view, head distinctly longer than wide. Mandible broadly curved throughout, with subapical tooth near apical tooth. Eye strongly prominent, measuring one-third of head lateral margin length. Antennal scape distinctly longer than width of head, surpassing posterior margin of head by one-fourth of its length; antennomere III ca. 1.6 times as long as wide. Clypeus with lateral lobe, smoothly incurved between lateral lobe and median extension; median extension short, with convex apex. In dorsal view, pronotum shorter than or slightly longer than wide. Metanotal groove weakly impressed. In profile, propodeal dorsum almost straight. Petiole in profile longer than or almost as long as high, highest near middle, with subrectangular node; anterior face of node ventrally vertical and dorsally forming continuous curve with dorsum; dorsal face subhorizontal, but weakly sloping anteriad; posterior margin almost straight to slightly concave.</p><p>Head distinctly areolate-rugose. Mandible smooth. Gastral segment I with scalloped depressions, which are irregular in size but generally small; distance between small depressions greater than diameter of depressions; large depressions close to each other; segments II smooth.</p><p>Body black, slightly tinged with red; clypeus, mandible, antenna, legs and ventral half of petiole dark-red. Apical two or three segments of gaster red-brown. Scalloped depressions on gastral segments I bearing hairs.</p></tp:treatment-sec><tp:treatment-sec sec-type="description" id="SECID0EHWAG"><title>
              <italic>Queen</italic>. Measurements</title><p>(n = 2). <abbrev xmlns:xlink="http://www.w3.org/1999/xlink" xlink:title="Head length" id="ABBRID0EQWAG" xlink:type="simple">HL</abbrev>: 1.32–1.46, <abbrev xmlns:xlink="http://www.w3.org/1999/xlink" xlink:title="Head lateral margin length" id="ABBRID0EUWAG" xlink:type="simple">HLL</abbrev>: 1.05–1.12, <abbrev xmlns:xlink="http://www.w3.org/1999/xlink" xlink:title="Anterior head length" id="ABBRID0EYWAG" xlink:type="simple">HLA</abbrev>: 0.15–0.16, <abbrev xmlns:xlink="http://www.w3.org/1999/xlink" xlink:title="Head width" id="ABBRID0E3WAG" xlink:type="simple">HW</abbrev>: 1.14–1.21, <abbrev xmlns:xlink="http://www.w3.org/1999/xlink" xlink:title="Clypeal median lobe length" id="ABBRID0EAXAG" xlink:type="simple">CML</abbrev>: 0.21, <abbrev xmlns:xlink="http://www.w3.org/1999/xlink" xlink:title="Cephalic index" id="ABBRID0EEXAG" xlink:type="simple">CI</abbrev>: 83–87, <abbrev xmlns:xlink="http://www.w3.org/1999/xlink" xlink:title="Clypeus index" id="ABBRID0EIXAG" xlink:type="simple">CLI</abbrev>: 14–16, <abbrev xmlns:xlink="http://www.w3.org/1999/xlink" xlink:title="Scape length" id="ABBRID0EMXAG" xlink:type="simple">SL</abbrev>: 1.25–1.36, <abbrev xmlns:xlink="http://www.w3.org/1999/xlink" xlink:title="Scape index" id="ABBRID0EQXAG" xlink:type="simple">SI</abbrev>: 110–112, <abbrev xmlns:xlink="http://www.w3.org/1999/xlink" xlink:title="Eye length" id="ABBRID0EUXAG" xlink:type="simple">EL</abbrev>: 0.35–0.39, <abbrev xmlns:xlink="http://www.w3.org/1999/xlink" xlink:title="Ocular index" id="ABBRID0EYXAG" xlink:type="simple">OI</abbrev>: 33–35, <abbrev xmlns:xlink="http://www.w3.org/1999/xlink" xlink:title="Pronotum length" id="ABBRID0E3XAG" xlink:type="simple">PrL</abbrev>: 0.88–0.98, <abbrev xmlns:xlink="http://www.w3.org/1999/xlink" xlink:title="Pronotum height" id="ABBRID0EAYAG" xlink:type="simple">PrH</abbrev>: 0.66–0.76, <abbrev xmlns:xlink="http://www.w3.org/1999/xlink" xlink:title="Pronotum width" id="ABBRID0EEYAG" xlink:type="simple">PrW</abbrev>: 0.94–0.98, <abbrev xmlns:xlink="http://www.w3.org/1999/xlink" xlink:title="Weber’s length" id="ABBRID0EIYAG" xlink:type="simple">WL</abbrev>: 2.27–2.41, <abbrev xmlns:xlink="http://www.w3.org/1999/xlink" xlink:title="Petiole length" id="ABBRID0EMYAG" xlink:type="simple">PeL</abbrev>: 0.83–0.88, <abbrev xmlns:xlink="http://www.w3.org/1999/xlink" xlink:title="Petiole height" id="ABBRID0EQYAG" xlink:type="simple">PeH</abbrev>: 0.87–0.95, <abbrev xmlns:xlink="http://www.w3.org/1999/xlink" xlink:title="Petiole width" id="ABBRID0EUYAG" xlink:type="simple">PeW</abbrev>: 0.68–0.70, <abbrev xmlns:xlink="http://www.w3.org/1999/xlink" xlink:title="Lateral petiole index" id="ABBRID0EYYAG" xlink:type="simple">LPI</abbrev>: 105–108, <abbrev xmlns:xlink="http://www.w3.org/1999/xlink" xlink:title="Dorsal petiole index" id="ABBRID0E3YAG" xlink:type="simple">DPI</abbrev>: 79–82. Mandible shorter than that of worker. Petiole in profile shorter than high, in dorsal view distinctly longer than wide.</p></tp:treatment-sec><tp:treatment-sec sec-type="description" id="SECID0EAZAG"><title>
              <italic>Male</italic>.</title><p>Unknown.</p></tp:treatment-sec><tp:treatment-sec sec-type="remarks" id="SECID0EIZAG"><title>Remarks.</title><p>The colony (AK18), including the holotype, was collected under the bark of rotted wood.</p><!--PageBreak--></tp:treatment-sec><tp:treatment-sec><!--Section generated to contain objects referenced in tp:taxon-treatment.--><fig id="F3" position="float" orientation="portrait"><label>Figure 3.</label><caption><p>Collecting localities of species of the <italic><tp:taxon-name><tp:taxon-name-part taxon-name-part-type="species">modiglianii</tp:taxon-name-part></tp:taxon-name></italic> species group. Black star: <italic><tp:taxon-name><tp:taxon-name-part taxon-name-part-type="genus">Leptogenys</tp:taxon-name-part> <tp:taxon-name-part taxon-name-part-type="species">breviloba</tp:taxon-name-part></tp:taxon-name></italic> and <italic><tp:taxon-name><tp:taxon-name-part taxon-name-part-type="genus">Leptogenys</tp:taxon-name-part> <tp:taxon-name-part taxon-name-part-type="species">itoi</tp:taxon-name-part></tp:taxon-name></italic>, white circle: <italic><tp:taxon-name><tp:taxon-name-part taxon-name-part-type="genus">Leptogenys</tp:taxon-name-part> <tp:taxon-name-part taxon-name-part-type="species">curva</tp:taxon-name-part></tp:taxon-name></italic>, black triangle: <italic><tp:taxon-name><tp:taxon-name-part taxon-name-part-type="genus">Leptogenys</tp:taxon-name-part> <tp:taxon-name-part taxon-name-part-type="species">itoi</tp:taxon-name-part></tp:taxon-name></italic>, black circle: <italic><tp:taxon-name><tp:taxon-name-part taxon-name-part-type="genus">Leptogenys</tp:taxon-name-part> <tp:taxon-name-part taxon-name-part-type="species">kanaoi</tp:taxon-name-part></tp:taxon-name></italic>, white rectangle: <italic><tp:taxon-name><tp:taxon-name-part taxon-name-part-type="genus">Leptogenys</tp:taxon-name-part> <tp:taxon-name-part taxon-name-part-type="species">malayana</tp:taxon-name-part></tp:taxon-name></italic>, white triangle: <italic><tp:taxon-name><tp:taxon-name-part taxon-name-part-type="genus">Leptogenys</tp:taxon-name-part> <tp:taxon-name-part taxon-name-part-type="species">modiglianii</tp:taxon-name-part></tp:taxon-name></italic>.</p></caption><graphic xmlns:xlink="http://www.w3.org/1999/xlink" xlink:href="zookeys-651-079-g003.jpg" position="float" orientation="portrait" xlink:type="simple" id="oo_120837.jpg"/></fig><fig id="F4" position="float" orientation="portrait"><label>Figure 4.</label><caption><p>
          <italic><tp:taxon-name><tp:taxon-name-part taxon-name-part-type="genus">Leptogenys</tp:taxon-name-part> <tp:taxon-name-part taxon-name-part-type="species">breviloba</tp:taxon-name-part></tp:taxon-name></italic> sp. n., holotype, worker. <bold>A</bold> head, full-face view <bold>B</bold> lateral view <bold>C</bold> dorsal view.</p></caption><graphic xmlns:xlink="http://www.w3.org/1999/xlink" xlink:href="zookeys-651-079-g004.jpg" position="float" orientation="portrait" xlink:type="simple" id="oo_120846.jpg"/></fig><fig id="F5" position="float" orientation="portrait"><label>Figure 5.</label><caption><p>
          <italic><tp:taxon-name><tp:taxon-name-part taxon-name-part-type="genus">Leptogenys</tp:taxon-name-part> <tp:taxon-name-part taxon-name-part-type="species">breviloba</tp:taxon-name-part></tp:taxon-name></italic> sp. n., paratype, queen; gastral apical segments removed. <bold>A</bold> head, full-face view <bold>B</bold> lateral view <bold>C</bold> dorsal view.</p></caption><graphic xmlns:xlink="http://www.w3.org/1999/xlink" xlink:href="zookeys-651-079-g005.jpg" position="float" orientation="portrait" xlink:type="simple" id="oo_120839.jpg"/></fig><fig id="F15" position="float" orientation="portrait"><label>Figure 15.</label><caption><p>
          <bold>A, B</bold> Apex of mandible <bold>C, D</bold> Antenna. <bold>A</bold> <italic><tp:taxon-name><tp:taxon-name-part taxon-name-part-type="genus">Leptogenys</tp:taxon-name-part> <tp:taxon-name-part taxon-name-part-type="species">itoi</tp:taxon-name-part></tp:taxon-name></italic>, subapical tooth absent <bold>B</bold> <italic><tp:taxon-name><tp:taxon-name-part taxon-name-part-type="genus">Leptogenys</tp:taxon-name-part> <tp:taxon-name-part taxon-name-part-type="species">breviloba</tp:taxon-name-part></tp:taxon-name></italic>, subapical tooth present near apical tooth <bold>C</bold> <italic><tp:taxon-name><tp:taxon-name-part taxon-name-part-type="genus">Leptogenys</tp:taxon-name-part> <tp:taxon-name-part taxon-name-part-type="species">modiglianii</tp:taxon-name-part></tp:taxon-name></italic>, antennoreme III ca. 2.3 times as long as wide <bold>D</bold> <italic><tp:taxon-name><tp:taxon-name-part taxon-name-part-type="genus">Leptogenys</tp:taxon-name-part> <tp:taxon-name-part taxon-name-part-type="species">breviloba</tp:taxon-name-part></tp:taxon-name></italic>, antennoreme III ca. 1.6 times as long as wide.</p></caption><graphic xmlns:xlink="http://www.w3.org/1999/xlink" xlink:href="zookeys-651-079-g015.jpg" position="float" orientation="portrait" xlink:type="simple" id="oo_120859.jpg"/></fig><fig id="F16" position="float" orientation="portrait"><label>Figure 16.</label><caption><p>Petiole, lateral view. <bold>A</bold> <italic><tp:taxon-name><tp:taxon-name-part taxon-name-part-type="genus">Leptogenys</tp:taxon-name-part> <tp:taxon-name-part taxon-name-part-type="species">breviloba</tp:taxon-name-part></tp:taxon-name></italic> <bold>B</bold> <italic><tp:taxon-name><tp:taxon-name-part taxon-name-part-type="genus">Leptogenys</tp:taxon-name-part> <tp:taxon-name-part taxon-name-part-type="species">itoi</tp:taxon-name-part></tp:taxon-name></italic>.</p></caption><graphic xmlns:xlink="http://www.w3.org/1999/xlink" xlink:href="zookeys-651-079-g016.jpg" position="float" orientation="portrait" xlink:type="simple" id="oo_120861.jpg"/></fig></tp:treatment-sec></tp:taxon-treatment>
