# Supplementary material for: Taxonomy of the Leptogenys modiglianii species group from southeast Asia (Hymenoptera, Formicidae, Ponerinae)
Source: Zookeys. 2017 Feb 2;(651):79–106. doi: 10.3897/zookeys.651.10336 (PMC5345358; doi:10.3897/zookeys.651.10336)
Supplement: XML Treatment for Leptogenys curva [file zookeys.651.10336-treatment2.xml]

<!DOCTYPE tp:taxon-treatment
  PUBLIC "-//TaxonX//DTD Taxonomic Treatment Publishing DTD v0 20100105//EN" "tax-treatment-NSO.dtd">
<tp:taxon-treatment xmlns:tp="http://www.plazi.org/taxpub"><tp:treatment-meta><kwd-group><label>Taxon classification</label><kwd><named-content content-type="kingdom">Animalia</named-content></kwd><kwd><named-content content-type="order">Hymenoptera</named-content></kwd><kwd><named-content content-type="family">Formicidae</named-content></kwd></kwd-group><mixed-citation publication-type="journal"><person-group><name><surname>Arimoto</surname><given-names>Kôichi</given-names></name></person-group><article-title>Taxonomy of the <italic><tp:taxon-name><tp:taxon-name-part taxon-name-part-type="genus">Leptogenys</tp:taxon-name-part> <tp:taxon-name-part taxon-name-part-type="species">modiglianii</tp:taxon-name-part></tp:taxon-name></italic> species group from southeast Asia (<tp:taxon-name><tp:taxon-name-part taxon-name-part-type="order">Hymenoptera</tp:taxon-name-part></tp:taxon-name>, <tp:taxon-name><tp:taxon-name-part taxon-name-part-type="family">Formicidae</tp:taxon-name-part></tp:taxon-name>, <tp:taxon-name><tp:taxon-name-part taxon-name-part-type="subfamily">Ponerinae</tp:taxon-name-part></tp:taxon-name>)</article-title><source>Zookeys</source><day>2</day><month>2</month><year>2017</year><volume>2017</volume><issue>651</issue><fpage>79</fpage><lpage>106</lpage><pub-id pub-id-type="doi">10.3897/zookeys.651.10336</pub-id></mixed-citation></tp:treatment-meta><tp:nomenclature><tp:taxon-name>
              <tp:taxon-name-part taxon-name-part-type="genus">Leptogenys</tp:taxon-name-part>
              <tp:taxon-name-part taxon-name-part-type="species">curva</tp:taxon-name-part>
              <object-id xmlns:xlink="http://www.w3.org/1999/xlink" content-type="zoobank" xlink:type="simple">http://zoobank.org/2FE7314C-1CBC-4D18-B13E-A2E6F1D9A491</object-id>
            </tp:taxon-name><tp:taxon-status xmlns:xlink="http://www.w3.org/1999/xlink" xlink:type="simple">sp. n.</tp:taxon-status><xref ref-type="fig" rid="F3">Figures 3</xref><xref ref-type="fig" rid="F6">, 6</xref><xref ref-type="fig" rid="F7">, 7</xref><xref ref-type="fig" rid="F19">, 19A</xref><!--PageBreak--></tp:nomenclature><tp:treatment-sec sec-type="etymology" id="SECID0EH2AG"><title>Etymology.</title><p>From the Latin <italic>curvus</italic>, meaning curved, referring to the curved mandible.</p></tp:treatment-sec><tp:treatment-sec sec-type="type material" id="SECID0EP2AG"><title>Type material.</title><p>
              <bold>Holotype.</bold> Worker (FI93-34), Sitiung, Dharmasraya, West Sumatra, Indonesia, I 1993, Fuminori Itô leg. [<abbrev xmlns:xlink="http://www.w3.org/1999/xlink" content-type="institution" xlink:title="Laboratory of Biology, Faculty of Agriculture, Kagawa University, Takamatsu, Japan." id="ABBRID0EX2AG" xlink:type="simple">BLKU</abbrev>]. <bold>Paratype.</bold> 2 workers, 1 queen, same colony as the holotype [1 worker: <abbrev xmlns:xlink="http://www.w3.org/1999/xlink" content-type="institution" xlink:title="Laboratory of Biology, Faculty of Agriculture, Kagawa University, Takamatsu, Japan." id="ABBRID0E52AG" xlink:type="simple">BLKU</abbrev>; 1 worker, 1 queen: <abbrev xmlns:xlink="http://www.w3.org/1999/xlink" content-type="institution" xlink:title="Seiki Yamane Collection, Kagoshima, Japan." id="ABBRID0ED3AG" xlink:type="simple">SKYC</abbrev>].</p></tp:treatment-sec><tp:treatment-sec sec-type="type locality" id="SECID0EI3AG"><title>Type locality.</title><p>Sitiung, West Sumatra, Indonesia.</p></tp:treatment-sec><tp:treatment-sec sec-type="distribution" id="SECID0EN3AG"><title>Distribution.</title><p>Indonesia (West Sumatra).</p></tp:treatment-sec><tp:treatment-sec sec-type="diagnosis" id="SECID0ES3AG"><title>
              <italic>Worker</italic>. Diagnosis.</title><p>In full-face view, head distinctly longer than wide (<abbrev xmlns:xlink="http://www.w3.org/1999/xlink" xlink:title="Cephalic index" id="ABBRID0E23AG" xlink:type="simple">CI</abbrev>: 77–78). Mandible distinctly curved throughout. Clypeus without lateral lobe; apex of median extension strongly projecting. In profile, petiole higher than long (<abbrev xmlns:xlink="http://www.w3.org/1999/xlink" xlink:title="Lateral petiole index" id="ABBRID0E63AG" xlink:type="simple">LPI</abbrev>: 115–117), highest just anterior to posterodorsal angle; anterior and dorsal faces of node forming continuous curve; dorsal face distinctly sloping anteriad. Gastral segment II extensively covered with scalloped depressions. Body covered with understory layer of short, dense and recumbent pubescence.</p></tp:treatment-sec><tp:treatment-sec sec-type="description" id="SECID0ED4AG"><title>Measurements</title><p>(n = 3, holotype in parentheses). <abbrev xmlns:xlink="http://www.w3.org/1999/xlink" xlink:title="Head length" id="ABBRID0EJ4AG" xlink:type="simple">HL</abbrev>: 1.71–1.75 (1.75), <abbrev xmlns:xlink="http://www.w3.org/1999/xlink" xlink:title="Head lateral margin length" id="ABBRID0EN4AG" xlink:type="simple">HLL</abbrev>: 1.18–1.22 (1.22), <abbrev xmlns:xlink="http://www.w3.org/1999/xlink" xlink:title="Anterior head length" id="ABBRID0ER4AG" xlink:type="simple">HLA</abbrev>: 0.14–0.15 (0.15), <abbrev xmlns:xlink="http://www.w3.org/1999/xlink" xlink:title="Head width" id="ABBRID0EV4AG" xlink:type="simple">HW</abbrev>: 1.32–1.35 (1.35), <abbrev xmlns:xlink="http://www.w3.org/1999/xlink" xlink:title="Clypeal median lobe length" id="ABBRID0EZ4AG" xlink:type="simple">CML</abbrev>: 0.29–0.31 (0.31), <abbrev xmlns:xlink="http://www.w3.org/1999/xlink" xlink:title="Cephalic index" id="ABBRID0E44AG" xlink:type="simple">CI</abbrev>: 77–78 (77), <abbrev xmlns:xlink="http://www.w3.org/1999/xlink" xlink:title="Clypeus index" id="ABBRID0EB5AG" xlink:type="simple">CLI</abbrev>: 17–18 (18), <abbrev xmlns:xlink="http://www.w3.org/1999/xlink" xlink:title="Scape length" id="ABBRID0EF5AG" xlink:type="simple">SL</abbrev>: 1.43–1.52 (1.52), <abbrev xmlns:xlink="http://www.w3.org/1999/xlink" xlink:title="Scape index" id="ABBRID0EJ5AG" xlink:type="simple">SI</abbrev>: 108–113 (113), <abbrev xmlns:xlink="http://www.w3.org/1999/xlink" xlink:title="Eye length" id="ABBRID0EN5AG" xlink:type="simple">EL</abbrev>: 0.34–0.36 (0.34), <abbrev xmlns:xlink="http://www.w3.org/1999/xlink" xlink:title="Ocular index" id="ABBRID0ER5AG" xlink:type="simple">OI</abbrev>: 28–31 (28), <abbrev xmlns:xlink="http://www.w3.org/1999/xlink" xlink:title="Pronotum length" id="ABBRID0EV5AG" xlink:type="simple">PrL</abbrev>: 1.03–1.06 (1.03), <abbrev xmlns:xlink="http://www.w3.org/1999/xlink" xlink:title="Pronotum height" id="ABBRID0EZ5AG" xlink:type="simple">PrH</abbrev>: 0.63–0.64 (0.64), <abbrev xmlns:xlink="http://www.w3.org/1999/xlink" xlink:title="Pronotum width" id="ABBRID0E45AG" xlink:type="simple">PrW</abbrev>: 0.97–1.00 (0.97), <abbrev xmlns:xlink="http://www.w3.org/1999/xlink" xlink:title="Weber’s length" id="ABBRID0EB6AG" xlink:type="simple">WL</abbrev>: 2.48–2.53 (2.48), <abbrev xmlns:xlink="http://www.w3.org/1999/xlink" xlink:title="Petiole length" id="ABBRID0EF6AG" xlink:type="simple">PeL</abbrev>: 0.81–0.82 (0.82), <abbrev xmlns:xlink="http://www.w3.org/1999/xlink" xlink:title="Petiole height" id="ABBRID0EJ6AG" xlink:type="simple">PeH</abbrev>: 0.93–0.95 (0.95), <abbrev xmlns:xlink="http://www.w3.org/1999/xlink" xlink:title="Petiole width" id="ABBRID0EN6AG" xlink:type="simple">PeW</abbrev>: 0.65–0.67 (0.65), <abbrev xmlns:xlink="http://www.w3.org/1999/xlink" xlink:title="Lateral petiole index" id="ABBRID0ER6AG" xlink:type="simple">LPI</abbrev>: 115–117 (116), <abbrev xmlns:xlink="http://www.w3.org/1999/xlink" xlink:title="Dorsal petiole index" id="ABBRID0EV6AG" xlink:type="simple">DPI</abbrev>: 80–82 (80).</p></tp:treatment-sec><tp:treatment-sec sec-type="description" id="SECID0EZ6AG"><title>Description.</title><p>In full face view, head distinctly longer than wide. Mandible distinctly curved throughout, with subapical tooth near apical tooth. Eye prominent, measuring one-fourth to one-third of head lateral margin length. Antennal scape longer than width of head, surpassing posterior margin of head by less than one-fifth of its length; antennomere III ca. 2.2 times as long as wide. Clypeus without lateral lobe; median extension moderately long, with apex strongly projecting. In dorsal view, pronotum longer than wide. Metanotal groove distinctly impressed. In profile, propodeal dorsum broadly convex. Petiole in profile higher than long, with fan-shaped node, highest just anterior to posterodorsal angle of node; anterior and dorsal faces of node forming continuous curve; dorsal face distinctly sloping anteriad; posterior face almost straight.</p><p>Head weakly areolate-rugose, longitudinally striate anteriorly; vertex weakly and transversally striate. Mandible longitudinally striate. Prosternum weakly rugose. Gastral segments I–II extensively covered with scalloped depressions that are irregular in size and close to each other; generally depressions on segment I larger than those on segment II.</p><p>Body black-gray; clypeus, mandible, antenna, legs, and ventral half of petiole dark-red. Body covered with understory layer of short, dense and recumbent pubescence. Scalloped depressions on gastral segments I–II bearing hairs.</p><!--PageBreak--></tp:treatment-sec><tp:treatment-sec sec-type="description" id="SECID0EBABG"><title>
              <italic>Queen</italic>. Measurements</title><p>(n = 1). <abbrev xmlns:xlink="http://www.w3.org/1999/xlink" xlink:title="Head length" id="ABBRID0EKABG" xlink:type="simple">HL</abbrev>: 1.65, <abbrev xmlns:xlink="http://www.w3.org/1999/xlink" xlink:title="Head lateral margin length" id="ABBRID0EOABG" xlink:type="simple">HLL</abbrev>: 1.19, <abbrev xmlns:xlink="http://www.w3.org/1999/xlink" xlink:title="Anterior head length" id="ABBRID0ESABG" xlink:type="simple">HLA</abbrev>: 0.17, <abbrev xmlns:xlink="http://www.w3.org/1999/xlink" xlink:title="Head width" id="ABBRID0EWABG" xlink:type="simple">HW</abbrev>: 1.30, <abbrev xmlns:xlink="http://www.w3.org/1999/xlink" xlink:title="Clypeal median lobe length" id="ABBRID0E1ABG" xlink:type="simple">CML</abbrev>: 0.32, <abbrev xmlns:xlink="http://www.w3.org/1999/xlink" xlink:title="Cephalic index" id="ABBRID0E5ABG" xlink:type="simple">CI</abbrev>: 79, <abbrev xmlns:xlink="http://www.w3.org/1999/xlink" xlink:title="Clypeus index" id="ABBRID0ECBBG" xlink:type="simple">CLI</abbrev>: 20, <abbrev xmlns:xlink="http://www.w3.org/1999/xlink" xlink:title="Scape length" id="ABBRID0EGBBG" xlink:type="simple">SL</abbrev>: 1.41, <abbrev xmlns:xlink="http://www.w3.org/1999/xlink" xlink:title="Scape index" id="ABBRID0EKBBG" xlink:type="simple">SI</abbrev>: 109, <abbrev xmlns:xlink="http://www.w3.org/1999/xlink" xlink:title="Eye length" id="ABBRID0EOBBG" xlink:type="simple">EL</abbrev>: 0.36, <abbrev xmlns:xlink="http://www.w3.org/1999/xlink" xlink:title="Ocular index" id="ABBRID0ESBBG" xlink:type="simple">OI</abbrev>: 31, <abbrev xmlns:xlink="http://www.w3.org/1999/xlink" xlink:title="Pronotum length" id="ABBRID0EWBBG" xlink:type="simple">PrL</abbrev>: 1.05, <abbrev xmlns:xlink="http://www.w3.org/1999/xlink" xlink:title="Pronotum height" id="ABBRID0E1BBG" xlink:type="simple">PrH</abbrev>: 0.75, <abbrev xmlns:xlink="http://www.w3.org/1999/xlink" xlink:title="Pronotum width" id="ABBRID0E5BBG" xlink:type="simple">PrW</abbrev>: 0.99, <abbrev xmlns:xlink="http://www.w3.org/1999/xlink" xlink:title="Weber’s length" id="ABBRID0ECCBG" xlink:type="simple">WL</abbrev>: 2.50, <abbrev xmlns:xlink="http://www.w3.org/1999/xlink" xlink:title="Petiole length" id="ABBRID0EGCBG" xlink:type="simple">PeL</abbrev>: 0.76, <abbrev xmlns:xlink="http://www.w3.org/1999/xlink" xlink:title="Petiole height" id="ABBRID0EKCBG" xlink:type="simple">PeH</abbrev>: 1.01, <abbrev xmlns:xlink="http://www.w3.org/1999/xlink" xlink:title="Petiole width" id="ABBRID0EOCBG" xlink:type="simple">PeW</abbrev>: 0.74, <abbrev xmlns:xlink="http://www.w3.org/1999/xlink" xlink:title="Lateral petiole index" id="ABBRID0ESCBG" xlink:type="simple">LPI</abbrev>: 132, <abbrev xmlns:xlink="http://www.w3.org/1999/xlink" xlink:title="Dorsal petiole index" id="ABBRID0EWCBG" xlink:type="simple">DPI</abbrev>: 97. Petiole in profile distinctly higher than long, in dorsal view almost as long as wide.</p></tp:treatment-sec><tp:treatment-sec sec-type="description" id="SECID0E1CBG"><title>
              <italic>Male</italic>.</title><p>Unknown.</p></tp:treatment-sec><tp:treatment-sec sec-type="remarks" id="SECID0ECDBG"><title>Remarks.</title><p>Gastral segments IV and V of the specimen examined were removed to confirm the genitalia by the collector.</p><!--PageBreak--></tp:treatment-sec><tp:treatment-sec><!--Section generated to contain objects referenced in tp:taxon-treatment.--><fig id="F3" position="float" orientation="portrait"><label>Figure 3.</label><caption><p>Collecting localities of species of the <italic><tp:taxon-name><tp:taxon-name-part taxon-name-part-type="species">modiglianii</tp:taxon-name-part></tp:taxon-name></italic> species group. Black star: <italic><tp:taxon-name><tp:taxon-name-part taxon-name-part-type="genus">Leptogenys</tp:taxon-name-part> <tp:taxon-name-part taxon-name-part-type="species">breviloba</tp:taxon-name-part></tp:taxon-name></italic> and <italic><tp:taxon-name><tp:taxon-name-part taxon-name-part-type="genus">Leptogenys</tp:taxon-name-part> <tp:taxon-name-part taxon-name-part-type="species">itoi</tp:taxon-name-part></tp:taxon-name></italic>, white circle: <italic><tp:taxon-name><tp:taxon-name-part taxon-name-part-type="genus">Leptogenys</tp:taxon-name-part> <tp:taxon-name-part taxon-name-part-type="species">curva</tp:taxon-name-part></tp:taxon-name></italic>, black triangle: <italic><tp:taxon-name><tp:taxon-name-part taxon-name-part-type="genus">Leptogenys</tp:taxon-name-part> <tp:taxon-name-part taxon-name-part-type="species">itoi</tp:taxon-name-part></tp:taxon-name></italic>, black circle: <italic><tp:taxon-name><tp:taxon-name-part taxon-name-part-type="genus">Leptogenys</tp:taxon-name-part> <tp:taxon-name-part taxon-name-part-type="species">kanaoi</tp:taxon-name-part></tp:taxon-name></italic>, white rectangle: <italic><tp:taxon-name><tp:taxon-name-part taxon-name-part-type="genus">Leptogenys</tp:taxon-name-part> <tp:taxon-name-part taxon-name-part-type="species">malayana</tp:taxon-name-part></tp:taxon-name></italic>, white triangle: <italic><tp:taxon-name><tp:taxon-name-part taxon-name-part-type="genus">Leptogenys</tp:taxon-name-part> <tp:taxon-name-part taxon-name-part-type="species">modiglianii</tp:taxon-name-part></tp:taxon-name></italic>.</p></caption><graphic xmlns:xlink="http://www.w3.org/1999/xlink" xlink:href="zookeys-651-079-g003.jpg" position="float" orientation="portrait" xlink:type="simple" id="oo_120837.jpg"/></fig><fig id="F6" position="float" orientation="portrait"><label>Figure 6.</label><caption><p>
          <italic><tp:taxon-name><tp:taxon-name-part taxon-name-part-type="genus">Leptogenys</tp:taxon-name-part> <tp:taxon-name-part taxon-name-part-type="species">curva</tp:taxon-name-part></tp:taxon-name></italic> sp. n., holotype, worker; gastral apical two segments removed. <bold>A</bold> head, full-face view <bold>B</bold> lateral view <bold>C</bold> dorsal view.</p></caption><graphic xmlns:xlink="http://www.w3.org/1999/xlink" xlink:href="zookeys-651-079-g006.jpg" position="float" orientation="portrait" xlink:type="simple" id="oo_120841.jpg"/></fig><fig id="F7" position="float" orientation="portrait"><label>Figure 7.</label><caption><p>
          <italic><tp:taxon-name><tp:taxon-name-part taxon-name-part-type="genus">Leptogenys</tp:taxon-name-part> <tp:taxon-name-part taxon-name-part-type="species">curva</tp:taxon-name-part></tp:taxon-name></italic> sp. n., paratype, queen; gastral apical two segments removed. <bold>A</bold> head, full-face view <bold>B</bold> lateral view <bold>C</bold> dorsal view.</p></caption><graphic xmlns:xlink="http://www.w3.org/1999/xlink" xlink:href="zookeys-651-079-g007.jpg" position="float" orientation="portrait" xlink:type="simple" id="oo_120843.jpg"/></fig><fig id="F19" position="float" orientation="portrait"><label>Figure 19.</label><caption><p>Petiole and gastar, lateral view. <bold>A</bold> <italic><tp:taxon-name><tp:taxon-name-part taxon-name-part-type="genus">Leptogenys</tp:taxon-name-part> <tp:taxon-name-part taxon-name-part-type="species">curva</tp:taxon-name-part></tp:taxon-name></italic> <bold>B</bold> <italic><tp:taxon-name><tp:taxon-name-part taxon-name-part-type="genus">Leptogenys</tp:taxon-name-part> <tp:taxon-name-part taxon-name-part-type="species">kanaoi</tp:taxon-name-part></tp:taxon-name></italic>.</p></caption><graphic xmlns:xlink="http://www.w3.org/1999/xlink" xlink:href="zookeys-651-079-g019.jpg" position="float" orientation="portrait" xlink:type="simple" id="oo_120870.jpg"/></fig></tp:treatment-sec></tp:taxon-treatment>
