# Supplementary material for: Taxonomy of the Leptogenys modiglianii species group from southeast Asia (Hymenoptera, Formicidae, Ponerinae)
Source: Zookeys. 2017 Feb 2;(651):79–106. doi: 10.3897/zookeys.651.10336 (PMC5345358; doi:10.3897/zookeys.651.10336)
Supplement: XML Treatment for Leptogenys itoi [file zookeys.651.10336-treatment3.xml]

<!DOCTYPE tp:taxon-treatment
  PUBLIC "-//TaxonX//DTD Taxonomic Treatment Publishing DTD v0 20100105//EN" "tax-treatment-NSO.dtd">
<tp:taxon-treatment xmlns:tp="http://www.plazi.org/taxpub"><tp:treatment-meta><kwd-group><label>Taxon classification</label><kwd><named-content content-type="kingdom">Animalia</named-content></kwd><kwd><named-content content-type="order">Hymenoptera</named-content></kwd><kwd><named-content content-type="family">Formicidae</named-content></kwd></kwd-group><mixed-citation publication-type="journal"><person-group><name><surname>Arimoto</surname><given-names>Kôichi</given-names></name></person-group><article-title>Taxonomy of the <italic><tp:taxon-name><tp:taxon-name-part taxon-name-part-type="genus">Leptogenys</tp:taxon-name-part> <tp:taxon-name-part taxon-name-part-type="species">modiglianii</tp:taxon-name-part></tp:taxon-name></italic> species group from southeast Asia (<tp:taxon-name><tp:taxon-name-part taxon-name-part-type="order">Hymenoptera</tp:taxon-name-part></tp:taxon-name>, <tp:taxon-name><tp:taxon-name-part taxon-name-part-type="family">Formicidae</tp:taxon-name-part></tp:taxon-name>, <tp:taxon-name><tp:taxon-name-part taxon-name-part-type="subfamily">Ponerinae</tp:taxon-name-part></tp:taxon-name>)</article-title><source>Zookeys</source><day>2</day><month>2</month><year>2017</year><volume>2017</volume><issue>651</issue><fpage>79</fpage><lpage>106</lpage><pub-id pub-id-type="doi">10.3897/zookeys.651.10336</pub-id></mixed-citation></tp:treatment-meta><tp:nomenclature><tp:taxon-name>
              <tp:taxon-name-part taxon-name-part-type="genus">Leptogenys</tp:taxon-name-part>
              <tp:taxon-name-part taxon-name-part-type="species">itoi</tp:taxon-name-part>
              <object-id xmlns:xlink="http://www.w3.org/1999/xlink" content-type="zoobank" xlink:type="simple">http://zoobank.org/E07CBB4D-A7D1-4E99-98AF-F83BBB012EBF</object-id>
            </tp:taxon-name><tp:taxon-status xmlns:xlink="http://www.w3.org/1999/xlink" xlink:type="simple">sp. n.</tp:taxon-status><xref ref-type="fig" rid="F3">Figures 3</xref><xref ref-type="fig" rid="F8">, 8</xref><xref ref-type="fig" rid="F9">, 9</xref><xref ref-type="fig" rid="F10">, 10</xref><xref ref-type="fig" rid="F15">, 15A</xref><xref ref-type="fig" rid="F16">, 16B</xref><xref ref-type="fig" rid="F17">, 17A</xref><xref ref-type="fig" rid="F18">, 18B</xref></tp:nomenclature><tp:treatment-sec sec-type="etymology" id="SECID0EQFBG"><title>Etymology.</title><p>Dedicated to Professor Fuminori Itô, collector of the material examined.</p></tp:treatment-sec><tp:treatment-sec sec-type="type material" id="SECID0EVFBG"><title>Type material.</title><p>
              <bold>Holotype.</bold> Worker (FI99-240), transporting woodlouse, secondary rainforest, Ulu Gombak, Gombak, Selangor, Malaysia, <named-content xmlns:xlink="http://www.w3.org/1999/xlink" content-type="dwc:verbatimCoordinates" xlink:type="simple"><named-content content-type="geo-json" specific-use="{&#34;type&#34;:&#34;Point&#34;,&#34;coordinates&#34;:[101.750000,3.320000]}" id="NCID0EAGBG" xlink:type="simple">3.32°N, 101.75°E</named-content></named-content>, 230–350 m, 3 VI 1999, Fuminori Itô leg. [<abbrev xmlns:xlink="http://www.w3.org/1999/xlink" content-type="institution" xlink:title="Laboratory of Biology, Faculty of Agriculture, Kagawa University, Takamatsu, Japan." id="ABBRID0EMGBG" xlink:type="simple">BLKU</abbrev>]. <bold>Paratypes</bold> (47 workers, 6 queens, 2 male). 1 worker (FI92MG-270-5), same place as the holotype, VII-X 1992, Fuminori Itô leg. [<abbrev xmlns:xlink="http://www.w3.org/1999/xlink" content-type="institution" xlink:title="Laboratory of Biology, Faculty of Agriculture, Kagawa University, Takamatsu, Japan." id="ABBRID0ETGBG" xlink:type="simple">BLKU</abbrev>]; 1 worker (FI92MG-270-7), same place, VII-X 1992, Fuminori Itô leg. [<abbrev xmlns:xlink="http://www.w3.org/1999/xlink" content-type="institution" xlink:title="Laboratory of Biology, Faculty of Agriculture, Kagawa University, Takamatsu, Japan." id="ABBRID0EYGBG" xlink:type="simple">BLKU</abbrev>]; 2 workers, 1 queen (FI92MG-366), same place, VII-X 1992, Fuminori Itô leg. [1 worker, 1 queen: <abbrev xmlns:xlink="http://www.w3.org/1999/xlink" content-type="institution" xlink:title="Laboratory of Biology, Faculty of Agriculture, Kagawa University, Takamatsu, Japan." id="ABBRID0E4GBG" xlink:type="simple">BLKU</abbrev>; 1 worker: <abbrev xmlns:xlink="http://www.w3.org/1999/xlink" content-type="institution" xlink:title="Seiki Yamane Collection, Kagoshima, Japan." id="ABBRID0ECHBG" xlink:type="simple">SKYC</abbrev>]; 6 workers (FI92MG-456), 2 workers (FI92MG-463), same place, VII-X 1992, Fuminori Itô leg. [<abbrev xmlns:xlink="http://www.w3.org/1999/xlink" content-type="institution" xlink:title="Laboratory of Biology, Faculty of Agriculture, Kagawa University, Takamatsu, Japan." id="ABBRID0EHHBG" xlink:type="simple">BLKU</abbrev>]; 4 workers (FI92MG-518), same place, VII-X 1992, Fuminori Itô leg. [3 worker: <abbrev xmlns:xlink="http://www.w3.org/1999/xlink" content-type="institution" xlink:title="Laboratory of Biology, Faculty of Agriculture, Kagawa University, Takamatsu, Japan." id="ABBRID0EMHBG" xlink:type="simple">BLKU</abbrev>; 1 worker: <abbrev xmlns:xlink="http://www.w3.org/1999/xlink" content-type="institution" xlink:title="Seiki Yamane Collection, Kagoshima, Japan." id="ABBRID0ERHBG" xlink:type="simple">SKYC</abbrev>]; 4 workers, 1 male (BG99-2), same place, V 1999, Bruno Gobin leg. [<abbrev xmlns:xlink="http://www.w3.org/1999/xlink" content-type="institution" xlink:title="Laboratory of Biology, Faculty of Agriculture, Kagawa University, Takamatsu, Japan." id="ABBRID0EWHBG" xlink:type="simple">BLKU</abbrev>]; 4 workers (FI04-119), same place, 19 XII 2004, Fuminori Itô leg. [<abbrev xmlns:xlink="http://www.w3.org/1999/xlink" content-type="institution" xlink:title="Laboratory of Biology, Faculty of Agriculture, Kagawa University, Takamatsu, Japan." id="ABBRID0E2HBG" xlink:type="simple">BLKU</abbrev>]; 6 workers, 1 queen, 1 male (FI04-120), same place, 17 XII 2004, Fuminori Itô leg. [<abbrev xmlns:xlink="http://www.w3.org/1999/xlink" content-type="institution" xlink:title="Laboratory of Biology, Faculty of Agriculture, Kagawa University, Takamatsu, Japan." id="ABBRID0EAIBG" xlink:type="simple">BLKU</abbrev>]; 8 workers, 1 queen (AG05-20), same place, VII 2005, Ayako Gotô leg. [<abbrev xmlns:xlink="http://www.w3.org/1999/xlink" content-type="institution" xlink:title="Laboratory of Biology, Faculty of Agriculture, Kagawa University, Takamatsu, Japan." id="ABBRID0EFIBG" xlink:type="simple">BLKU</abbrev>]; 1 worker, same place, 3 XII 2005, Seiki Yamane leg. <!--PageBreak-->[<abbrev xmlns:xlink="http://www.w3.org/1999/xlink" content-type="institution" xlink:title="Seiki Yamane Collection, Kagoshima, Japan." id="ABBRID0EMIBG" xlink:type="simple">SKYC</abbrev>]; 3 workers, 1 queen (FI11-16), same place, 13 III 2011, Fuminori Itô leg. [<abbrev xmlns:xlink="http://www.w3.org/1999/xlink" content-type="institution" xlink:title="Laboratory of Biology, Faculty of Agriculture, Kagawa University, Takamatsu, Japan." id="ABBRID0ERIBG" xlink:type="simple">BLKU</abbrev>]; 3 workers, 2 queens (FI11-17), same place, 13 III 2011, Fuminori Itô leg. [<abbrev xmlns:xlink="http://www.w3.org/1999/xlink" content-type="institution" xlink:title="Laboratory of Biology, Faculty of Agriculture, Kagawa University, Takamatsu, Japan." id="ABBRID0EWIBG" xlink:type="simple">BLKU</abbrev>]; 1 worker, forest near road, Gap, Selangor, Malaysia, 900m, 14 III 1993, Löbl and Calame [<named-content xmlns:xlink="http://www.w3.org/1999/xlink" content-type="dwc:institutional_code" xlink:type="simple">MSNG</named-content>]; 1worker, Fraser’s Hill, below Kuantun Ridge, Pahang, Malaysia, 1,350m, 17 III 1993, Löbl and Calame leg. [<named-content xmlns:xlink="http://www.w3.org/1999/xlink" content-type="dwc:institutional_code" xlink:type="simple">MSNG</named-content>].</p></tp:treatment-sec><tp:treatment-sec sec-type="type locality" id="SECID0ELJBG"><title>Type locality.</title><p>Ulu Gombak, Gombak, Selangor, Malaysia.</p></tp:treatment-sec><tp:treatment-sec sec-type="distribution" id="SECID0EQJBG"><title>Distribution.</title><p>Malaysia: Peninsular Malaysia (Selangor and Pahang).</p></tp:treatment-sec><tp:treatment-sec sec-type="diagnosis" id="SECID0EVJBG"><title>
              <italic>Worker</italic>. Diagnosis.</title><p>In full-face view, head slightly longer than wide (<abbrev xmlns:xlink="http://www.w3.org/1999/xlink" xlink:title="Cephalic index" id="ABBRID0E5JBG" xlink:type="simple">CI</abbrev>: 93–95). Mandible curved near base, becoming straight apically. Antennal scape long (<abbrev xmlns:xlink="http://www.w3.org/1999/xlink" xlink:title="Scape index" id="ABBRID0ECKBG" xlink:type="simple">SI</abbrev>: <!--PageBreak-->99–110), surpassing posterior margin of head by two-fifths to one-third of its length. Clypeus with lateral lobe, with blunt angle between lateral lobe and median extension; median extension long, with broadly convex apex. In profile, petiole distinctly higher than long (<abbrev xmlns:xlink="http://www.w3.org/1999/xlink" xlink:title="Lateral petiole index" id="ABBRID0EIKBG" xlink:type="simple">LPI</abbrev>: 109–118), highest just anterior to posterodorsal angle; anterior face of node ventrally vertical and dorsally forming continuous curve with dorsum; dorsal face distinctly sloping anteriad.</p></tp:treatment-sec><tp:treatment-sec sec-type="description" id="SECID0EMKBG"><title>Measurements</title><p>(n = 5, holotype in parentheses). <abbrev xmlns:xlink="http://www.w3.org/1999/xlink" xlink:title="Head length" id="ABBRID0ESKBG" xlink:type="simple">HL</abbrev>: 1.66–1.73 (1.73), <abbrev xmlns:xlink="http://www.w3.org/1999/xlink" xlink:title="Head lateral margin length" id="ABBRID0EWKBG" xlink:type="simple">HLL</abbrev>: 1.12–1.18 (1.18), <abbrev xmlns:xlink="http://www.w3.org/1999/xlink" xlink:title="Anterior head length" id="ABBRID0E1KBG" xlink:type="simple">HLA</abbrev>: 0.13–0.15 (0.14), <abbrev xmlns:xlink="http://www.w3.org/1999/xlink" xlink:title="Head width" id="ABBRID0E5KBG" xlink:type="simple">HW</abbrev>: 1.54–1.64 (1.64), <abbrev xmlns:xlink="http://www.w3.org/1999/xlink" xlink:title="Clypeal median lobe length" id="ABBRID0ECLBG" xlink:type="simple">CML</abbrev>: 0.29–0.36 (0.35), <abbrev xmlns:xlink="http://www.w3.org/1999/xlink" xlink:title="Cephalic index" id="ABBRID0EGLBG" xlink:type="simple">CI</abbrev>: 93–95 (95), <abbrev xmlns:xlink="http://www.w3.org/1999/xlink" xlink:title="Clypeus index" id="ABBRID0EKLBG" xlink:type="simple">CLI</abbrev>: 17–21 (20), <abbrev xmlns:xlink="http://www.w3.org/1999/xlink" xlink:title="Scape length" id="ABBRID0EOLBG" xlink:type="simple">SL</abbrev>: 1.57–1.80 (1.80), <abbrev xmlns:xlink="http://www.w3.org/1999/xlink" xlink:title="Scape index" id="ABBRID0ESLBG" xlink:type="simple">SI</abbrev>: 99–110 (110), <abbrev xmlns:xlink="http://www.w3.org/1999/xlink" xlink:title="Eye length" id="ABBRID0EWLBG" xlink:type="simple">EL</abbrev>: 0.31–0.35 (0.35), <abbrev xmlns:xlink="http://www.w3.org/1999/xlink" xlink:title="Ocular index" id="ABBRID0E1LBG" xlink:type="simple">OI</abbrev>: 28–30 (30), <abbrev xmlns:xlink="http://www.w3.org/1999/xlink" xlink:title="Pronotum length" id="ABBRID0E5LBG" xlink:type="simple">PrL</abbrev>: 0.99–1.10 (1.10), <abbrev xmlns:xlink="http://www.w3.org/1999/xlink" xlink:title="Pronotum height" id="ABBRID0ECMBG" xlink:type="simple">PrH</abbrev>: 0.67–0.80 (0.79), <abbrev xmlns:xlink="http://www.w3.org/1999/xlink" xlink:title="Pronotum width" id="ABBRID0EGMBG" xlink:type="simple">PrW</abbrev>: 1.00–1.07 (1.05), <abbrev xmlns:xlink="http://www.w3.org/1999/xlink" xlink:title="Weber’s length" id="ABBRID0EKMBG" xlink:type="simple">WL</abbrev>: 2.47–2.72 (2.72), <abbrev xmlns:xlink="http://www.w3.org/1999/xlink" xlink:title="Petiole length" id="ABBRID0EOMBG" xlink:type="simple">PeL</abbrev>: 0.84–0.95 (0.95), <abbrev xmlns:xlink="http://www.w3.org/1999/xlink" xlink:title="Petiole height" id="ABBRID0ESMBG" xlink:type="simple">PeH</abbrev>: 0.99–1.04 (1.04), <abbrev xmlns:xlink="http://www.w3.org/1999/xlink" xlink:title="Petiole width" id="ABBRID0EWMBG" xlink:type="simple">PeW</abbrev>: 0.68–0.74 (0.74), <abbrev xmlns:xlink="http://www.w3.org/1999/xlink" xlink:title="Lateral petiole index" id="ABBRID0E1MBG" xlink:type="simple">LPI</abbrev>: 109–118 (109), <abbrev xmlns:xlink="http://www.w3.org/1999/xlink" xlink:title="Dorsal petiole index" id="ABBRID0E5MBG" xlink:type="simple">DPI</abbrev>: 76–84 (78).</p></tp:treatment-sec><tp:treatment-sec sec-type="description" id="SECID0ECNBG"><title>Description.</title><p>In full face view, head slightly longer than wide. Mandible curved near base, becoming straight apically; subapical tooth obsolete. Eye prominent, measuring one-fourth to one-third of head lateral margin length. Antennal scape longer than width of head, surpassing posterior margin of head by two-fifths to one-third of its length; antennomere III ca. 2.5 times as long as wide. Clypeus with lateral lobe, with blunt angle between lateral lobe and median extension; median extension long, with broadly convex apex. In dorsal view, pronotum almost as long as wide. Metanotal groove slightly impressed. In profile, propodeal dorsum almost straight. Petiole in profile distinctly higher than long, highest just anterior to posterodorsal angle of node, with fan-shaped node; anterior face of node ventrally vertical and dorsally forming continuous curve with dorsum; dorsal face distinctly sloping anteriad; posterior face slightly concave dorsally and slightly convex ventrally.</p><p>Head strongly areolate-rugose, longitudinally striate near clypeus; vertex weakly and transversally striate. Mandible weakly striate longitudinally. Prosternum smooth and without punctures. Gastral segment I with scalloped depressions that are irregular in size; distance between depressions distinctly greater than diameter of depressions; interspace between depressions with small punctures; segments II smooth.</p><p>Body black, slightly tinged with red; clypeus, mandible, antenna, legs and ventral half of petiole dark-red. Apical two or three segments of gaster red-brown. Scalloped depressions on gastral segment I bearing hairs; small punctures without hairs.</p></tp:treatment-sec><tp:treatment-sec sec-type="description" id="SECID0EJNBG"><title>
              <italic>Queen</italic>. Measurements</title><p>(n = 5). <abbrev xmlns:xlink="http://www.w3.org/1999/xlink" xlink:title="Head length" id="ABBRID0ESNBG" xlink:type="simple">HL</abbrev>: 1.58–1.68, <abbrev xmlns:xlink="http://www.w3.org/1999/xlink" xlink:title="Head lateral margin length" id="ABBRID0EWNBG" xlink:type="simple">HLL</abbrev>: 1.07–1.14, <abbrev xmlns:xlink="http://www.w3.org/1999/xlink" xlink:title="Anterior head length" id="ABBRID0E1NBG" xlink:type="simple">HLA</abbrev>: 0.10–0.14, <abbrev xmlns:xlink="http://www.w3.org/1999/xlink" xlink:title="Head width" id="ABBRID0E5NBG" xlink:type="simple">HW</abbrev>: 1.43–1.59, <abbrev xmlns:xlink="http://www.w3.org/1999/xlink" xlink:title="Clypeal median lobe length" id="ABBRID0ECOBG" xlink:type="simple">CML</abbrev>: 0.29–0.34, <abbrev xmlns:xlink="http://www.w3.org/1999/xlink" xlink:title="Cephalic index" id="ABBRID0EGOBG" xlink:type="simple">CI</abbrev>: 89–94, <abbrev xmlns:xlink="http://www.w3.org/1999/xlink" xlink:title="Clypeus index" id="ABBRID0EKOBG" xlink:type="simple">CLI</abbrev>: 18–20, <abbrev xmlns:xlink="http://www.w3.org/1999/xlink" xlink:title="Scape length" id="ABBRID0EOOBG" xlink:type="simple">SL</abbrev>: 1.51–1.62, <abbrev xmlns:xlink="http://www.w3.org/1999/xlink" xlink:title="Scape index" id="ABBRID0ESOBG" xlink:type="simple">SI</abbrev>: 102–107, <abbrev xmlns:xlink="http://www.w3.org/1999/xlink" xlink:title="Eye length" id="ABBRID0EWOBG" xlink:type="simple">EL</abbrev>: 0.30–0.36, <abbrev xmlns:xlink="http://www.w3.org/1999/xlink" xlink:title="Ocular index" id="ABBRID0E1OBG" xlink:type="simple">OI</abbrev>: 27–31, <abbrev xmlns:xlink="http://www.w3.org/1999/xlink" xlink:title="Pronotum length" id="ABBRID0E5OBG" xlink:type="simple">PrL</abbrev>: 0.98–1.09, <abbrev xmlns:xlink="http://www.w3.org/1999/xlink" xlink:title="Pronotum height" id="ABBRID0ECPBG" xlink:type="simple">PrH</abbrev>: 0.66–0.79, <abbrev xmlns:xlink="http://www.w3.org/1999/xlink" xlink:title="Pronotum width" id="ABBRID0EGPBG" xlink:type="simple">PrW</abbrev>: 1.01–1.09, <abbrev xmlns:xlink="http://www.w3.org/1999/xlink" xlink:title="Weber’s length" id="ABBRID0EKPBG" xlink:type="simple">WL</abbrev>: 2.40–2.72, <abbrev xmlns:xlink="http://www.w3.org/1999/xlink" xlink:title="Petiole length" id="ABBRID0EOPBG" xlink:type="simple">PeL</abbrev>: 0.84–0.90, <abbrev xmlns:xlink="http://www.w3.org/1999/xlink" xlink:title="Petiole height" id="ABBRID0ESPBG" xlink:type="simple">PeH</abbrev>: 1.02–1.07, <abbrev xmlns:xlink="http://www.w3.org/1999/xlink" xlink:title="Petiole width" id="ABBRID0EWPBG" xlink:type="simple">PeW</abbrev>: 0.72–0.78, <abbrev xmlns:xlink="http://www.w3.org/1999/xlink" xlink:title="Lateral petiole index" id="ABBRID0E1PBG" xlink:type="simple">LPI</abbrev>: 119–126, <abbrev xmlns:xlink="http://www.w3.org/1999/xlink" xlink:title="Dorsal petiole index" id="ABBRID0E5PBG" xlink:type="simple">DPI</abbrev>: 85–90. Mandible shorter than that of worker. Petiole in profile distinctly higher than long, in dorsal view distinctly longer than wide.</p></tp:treatment-sec><tp:treatment-sec sec-type="description" id="SECID0ECQBG"><title>
              <italic>Male</italic>. Measurements</title><p>(n = 2). <abbrev xmlns:xlink="http://www.w3.org/1999/xlink" xlink:title="Head length" id="ABBRID0ELQBG" xlink:type="simple">HL</abbrev>: 1.08–1.17, <abbrev xmlns:xlink="http://www.w3.org/1999/xlink" xlink:title="Head width" id="ABBRID0EPQBG" xlink:type="simple">HW</abbrev>: 0.83–0.87, <abbrev xmlns:xlink="http://www.w3.org/1999/xlink" xlink:title="Clypeal median lobe length" id="ABBRID0ETQBG" xlink:type="simple">CML</abbrev>: 0.35–0.38, <abbrev xmlns:xlink="http://www.w3.org/1999/xlink" xlink:title="Cephalic index" id="ABBRID0EXQBG" xlink:type="simple">CI</abbrev>: 75–77, <abbrev xmlns:xlink="http://www.w3.org/1999/xlink" xlink:title="Clypeus index" id="ABBRID0E2QBG" xlink:type="simple">CLI</abbrev>: 33, <abbrev xmlns:xlink="http://www.w3.org/1999/xlink" xlink:title="Eye length" id="ABBRID0E6QBG" xlink:type="simple">EL</abbrev>: 0.63–0.64, <abbrev xmlns:xlink="http://www.w3.org/1999/xlink" xlink:title="Mesoscutum length" id="ABBRID0EDRBG" xlink:type="simple">MeL</abbrev>: 1.01-1.10, <abbrev xmlns:xlink="http://www.w3.org/1999/xlink" xlink:title="Mesoscutum width" id="ABBRID0EHRBG" xlink:type="simple">MeW</abbrev>: 1.05–1.20, <abbrev xmlns:xlink="http://www.w3.org/1999/xlink" xlink:title="Weber’s length" id="ABBRID0ELRBG" xlink:type="simple">WL</abbrev>: 2.44–2.59, <abbrev xmlns:xlink="http://www.w3.org/1999/xlink" xlink:title="Petiole length" id="ABBRID0EPRBG" xlink:type="simple">PeL</abbrev>: 0.68–0.75, <abbrev xmlns:xlink="http://www.w3.org/1999/xlink" xlink:title="Petiole height" id="ABBRID0ETRBG" xlink:type="simple">PeH</abbrev>: 0.81–0.85, <abbrev xmlns:xlink="http://www.w3.org/1999/xlink" xlink:title="Petiole width" id="ABBRID0EXRBG" xlink:type="simple">PeW</abbrev>: 0.54, <abbrev xmlns:xlink="http://www.w3.org/1999/xlink" xlink:title="Lateral petiole index" id="ABBRID0E2RBG" xlink:type="simple">LPI</abbrev>: 113–120, <abbrev xmlns:xlink="http://www.w3.org/1999/xlink" xlink:title="Dorsal petiole index" id="ABBRID0E6RBG" xlink:type="simple">DPI</abbrev>: 71–80.</p></tp:treatment-sec><tp:treatment-sec sec-type="description" id="SECID0EDSBG"><title>Description.</title><p>In full-face view, head longer than wide excluding eyes, wider posteriorly; posterior margin distinctly rounded. Mandible small, without basal angle and <!--PageBreak-->denticles, with rounded apex. Eye occupying over half of head length. Three prominent ocelli present; maximum length of lateral ocellus shorter than minimum distance between lateral ocellus and eye. Antenna 13-segmented; scape distinctly shorter than width of head; antennomere II shortest, roughly as long as wide; III longest; XIII shorter than III. Clypeus triangular and projecting anteriad, convex on midline; anterolateral margin straight; apex moderately acute; epistomal suture broadly rounded. Mesoscutum in profile convex, in dorsal view shorter than wide, widest posterior to mid-length; notaulus weakly notable; parapsidal line more than half of mesoscutal length; transscutal line almost straight. Anterior margin of mesoscutellar disc rounded. <!--PageBreak-->In profile, propodeal dorsum forming continuous curve with declivity; metapleural-propodeal sulcus present. Forewing ca. 3.0 times as long as wide, with stigma. Hindwing less than 0.8 times as long as forewing. Petiole in profile higher than long, in dorsal view longer than wide, highest posteriorly, with short peduncle, with fan-shaped node; anterior and dorsal faces forming convex line; dorsal face sloping anteriad; posterior face convex; in dorsal view, lateral margin broadly convex. With waist in profile, anterior lobe of subpetiolar process short-subtriangular, anterior margin convex, ventral apex moderately acute, posterior margin concave. With gaster in profile, prora low, long; continuously curved between prora and anteroventral edge of gastral sternite I. Constriction between gastral segments I and II distinct.</p><p>Head, mesosoma, and petiole weakly rugose, with piligerous small punctures. Mandible smooth. Clypeus with oblique to longitudinal striae. Subpetiolar process finely striate. Gastral segment I with irregularly sized depressions; distance between depressions distinctly greater than diameter of depressions; interspace between depressions with small punctures; segments II–V smooth; constriction between gastral segments I and II finely scrobiculate</p><p>Body black, tinged with red; clypeus, mandible, antenna, legs, subpetiolar process, and gaster red-brown. Hairs of various lengths, scattered, white-yellow; antennal scape and legs with dense short pubescence, mixed with long scattered hairs. Scalloped depressions and small punctures on gastral segment I bearing hairs.</p></tp:treatment-sec><tp:treatment-sec sec-type="remarks" id="SECID0EPSBG"><title>Remarks.</title><p>This species corresponds to <italic><tp:taxon-name><tp:taxon-name-part taxon-name-part-type="genus">Leptogenys</tp:taxon-name-part></tp:taxon-name></italic> sp. 35 in <xref ref-type="bibr" rid="B9">Itô (1996)</xref>. Workers selectively attack <tp:taxon-name><tp:taxon-name-part taxon-name-part-type="order">Isopoda</tp:taxon-name-part></tp:taxon-name>, in which this species is thought to specialize (<xref ref-type="bibr" rid="B10">Itô 2000</xref>).</p></tp:treatment-sec><tp:treatment-sec><!--Section generated to contain objects referenced in tp:taxon-treatment.--><fig id="F3" position="float" orientation="portrait"><label>Figure 3.</label><caption><p>Collecting localities of species of the <italic><tp:taxon-name><tp:taxon-name-part taxon-name-part-type="species">modiglianii</tp:taxon-name-part></tp:taxon-name></italic> species group. Black star: <italic><tp:taxon-name><tp:taxon-name-part taxon-name-part-type="genus">Leptogenys</tp:taxon-name-part> <tp:taxon-name-part taxon-name-part-type="species">breviloba</tp:taxon-name-part></tp:taxon-name></italic> and <italic><tp:taxon-name><tp:taxon-name-part taxon-name-part-type="genus">Leptogenys</tp:taxon-name-part> <tp:taxon-name-part taxon-name-part-type="species">itoi</tp:taxon-name-part></tp:taxon-name></italic>, white circle: <italic><tp:taxon-name><tp:taxon-name-part taxon-name-part-type="genus">Leptogenys</tp:taxon-name-part> <tp:taxon-name-part taxon-name-part-type="species">curva</tp:taxon-name-part></tp:taxon-name></italic>, black triangle: <italic><tp:taxon-name><tp:taxon-name-part taxon-name-part-type="genus">Leptogenys</tp:taxon-name-part> <tp:taxon-name-part taxon-name-part-type="species">itoi</tp:taxon-name-part></tp:taxon-name></italic>, black circle: <italic><tp:taxon-name><tp:taxon-name-part taxon-name-part-type="genus">Leptogenys</tp:taxon-name-part> <tp:taxon-name-part taxon-name-part-type="species">kanaoi</tp:taxon-name-part></tp:taxon-name></italic>, white rectangle: <italic><tp:taxon-name><tp:taxon-name-part taxon-name-part-type="genus">Leptogenys</tp:taxon-name-part> <tp:taxon-name-part taxon-name-part-type="species">malayana</tp:taxon-name-part></tp:taxon-name></italic>, white triangle: <italic><tp:taxon-name><tp:taxon-name-part taxon-name-part-type="genus">Leptogenys</tp:taxon-name-part> <tp:taxon-name-part taxon-name-part-type="species">modiglianii</tp:taxon-name-part></tp:taxon-name></italic>.</p></caption><graphic xmlns:xlink="http://www.w3.org/1999/xlink" xlink:href="zookeys-651-079-g003.jpg" position="float" orientation="portrait" xlink:type="simple" id="oo_120837.jpg"/></fig><fig id="F8" position="float" orientation="portrait"><label>Figure 8.</label><caption><p>
          <italic><tp:taxon-name><tp:taxon-name-part taxon-name-part-type="genus">Leptogenys</tp:taxon-name-part> <tp:taxon-name-part taxon-name-part-type="species">itoi</tp:taxon-name-part></tp:taxon-name></italic> sp. n., holotype, worker. <bold>A</bold> head, full-face view <bold>B</bold> lateral view, <bold>C</bold> dorsal view.</p></caption><graphic xmlns:xlink="http://www.w3.org/1999/xlink" xlink:href="zookeys-651-079-g008.jpg" position="float" orientation="portrait" xlink:type="simple" id="oo_120845.jpg"/></fig><fig id="F9" position="float" orientation="portrait"><label>Figure 9.</label><caption><p>
          <italic><tp:taxon-name><tp:taxon-name-part taxon-name-part-type="genus">Leptogenys</tp:taxon-name-part> <tp:taxon-name-part taxon-name-part-type="species">itoi</tp:taxon-name-part></tp:taxon-name></italic> sp. n., paratype, queen; gastral apical two segments removed. <bold>A</bold> head, full-face view <bold>B</bold> lateral view <bold>C</bold> dorsal view.</p></caption><graphic xmlns:xlink="http://www.w3.org/1999/xlink" xlink:href="zookeys-651-079-g009.jpg" position="float" orientation="portrait" xlink:type="simple" id="oo_120847.jpg"/></fig><fig id="F10" position="float" orientation="portrait"><label>Figure 10.</label><caption><p>
          <italic><tp:taxon-name><tp:taxon-name-part taxon-name-part-type="genus">Leptogenys</tp:taxon-name-part> <tp:taxon-name-part taxon-name-part-type="species">itoi</tp:taxon-name-part></tp:taxon-name></italic> sp. n., paratype, male. <bold>A</bold> head, full-face view <bold>B</bold> lateral view <bold>C</bold> petiole, lateral view <bold>D</bold> dorsal view <bold>E</bold> forewing <bold>F</bold> hindwing.</p></caption><graphic xmlns:xlink="http://www.w3.org/1999/xlink" xlink:href="zookeys-651-079-g010.jpg" position="float" orientation="portrait" xlink:type="simple" id="oo_120848.jpg"/></fig><fig id="F15" position="float" orientation="portrait"><label>Figure 15.</label><caption><p>
          <bold>A, B</bold> Apex of mandible <bold>C, D</bold> Antenna. <bold>A</bold> <italic><tp:taxon-name><tp:taxon-name-part taxon-name-part-type="genus">Leptogenys</tp:taxon-name-part> <tp:taxon-name-part taxon-name-part-type="species">itoi</tp:taxon-name-part></tp:taxon-name></italic>, subapical tooth absent <bold>B</bold> <italic><tp:taxon-name><tp:taxon-name-part taxon-name-part-type="genus">Leptogenys</tp:taxon-name-part> <tp:taxon-name-part taxon-name-part-type="species">breviloba</tp:taxon-name-part></tp:taxon-name></italic>, subapical tooth present near apical tooth <bold>C</bold> <italic><tp:taxon-name><tp:taxon-name-part taxon-name-part-type="genus">Leptogenys</tp:taxon-name-part> <tp:taxon-name-part taxon-name-part-type="species">modiglianii</tp:taxon-name-part></tp:taxon-name></italic>, antennoreme III ca. 2.3 times as long as wide <bold>D</bold> <italic><tp:taxon-name><tp:taxon-name-part taxon-name-part-type="genus">Leptogenys</tp:taxon-name-part> <tp:taxon-name-part taxon-name-part-type="species">breviloba</tp:taxon-name-part></tp:taxon-name></italic>, antennoreme III ca. 1.6 times as long as wide.</p></caption><graphic xmlns:xlink="http://www.w3.org/1999/xlink" xlink:href="zookeys-651-079-g015.jpg" position="float" orientation="portrait" xlink:type="simple" id="oo_120859.jpg"/></fig><fig id="F16" position="float" orientation="portrait"><label>Figure 16.</label><caption><p>Petiole, lateral view. <bold>A</bold> <italic><tp:taxon-name><tp:taxon-name-part taxon-name-part-type="genus">Leptogenys</tp:taxon-name-part> <tp:taxon-name-part taxon-name-part-type="species">breviloba</tp:taxon-name-part></tp:taxon-name></italic> <bold>B</bold> <italic><tp:taxon-name><tp:taxon-name-part taxon-name-part-type="genus">Leptogenys</tp:taxon-name-part> <tp:taxon-name-part taxon-name-part-type="species">itoi</tp:taxon-name-part></tp:taxon-name></italic>.</p></caption><graphic xmlns:xlink="http://www.w3.org/1999/xlink" xlink:href="zookeys-651-079-g016.jpg" position="float" orientation="portrait" xlink:type="simple" id="oo_120861.jpg"/></fig><fig id="F17" position="float" orientation="portrait"><label>Figure 17.</label><caption><p>Clypeus and mandible, full-face view. <bold>A</bold> <italic><tp:taxon-name><tp:taxon-name-part taxon-name-part-type="genus">Leptogenys</tp:taxon-name-part> <tp:taxon-name-part taxon-name-part-type="species">itoi</tp:taxon-name-part></tp:taxon-name></italic> <bold>B</bold> <italic><tp:taxon-name><tp:taxon-name-part taxon-name-part-type="genus">Leptogenys</tp:taxon-name-part> <tp:taxon-name-part taxon-name-part-type="species">kanaoi</tp:taxon-name-part></tp:taxon-name></italic>.</p></caption><graphic xmlns:xlink="http://www.w3.org/1999/xlink" xlink:href="zookeys-651-079-g017.jpg" position="float" orientation="portrait" xlink:type="simple" id="oo_120865.jpg"/></fig><fig id="F18" position="float" orientation="portrait"><label>Figure 18.</label><caption><p>Clypeus, full-face view. <bold>A</bold> <italic><tp:taxon-name><tp:taxon-name-part taxon-name-part-type="genus">Leptogenys</tp:taxon-name-part> <tp:taxon-name-part taxon-name-part-type="species">malayana</tp:taxon-name-part></tp:taxon-name></italic> <bold>B</bold> <italic><tp:taxon-name><tp:taxon-name-part taxon-name-part-type="genus">Leptogenys</tp:taxon-name-part> <tp:taxon-name-part taxon-name-part-type="species">itoi</tp:taxon-name-part></tp:taxon-name></italic> <bold>C</bold> <italic><tp:taxon-name><tp:taxon-name-part taxon-name-part-type="genus">Leptogenys</tp:taxon-name-part> <tp:taxon-name-part taxon-name-part-type="species">modiglianii</tp:taxon-name-part></tp:taxon-name></italic>.</p></caption><graphic xmlns:xlink="http://www.w3.org/1999/xlink" xlink:href="zookeys-651-079-g018.jpg" position="float" orientation="portrait" xlink:type="simple" id="oo_120869.jpg"/></fig></tp:treatment-sec><ref-list><ref id="B9"><mixed-citation xmlns:xlink="http://www.w3.org/1999/xlink" xlink:type="simple">
          <person-group><name name-style="western"><surname>Itô</surname><given-names>F</given-names></name></person-group> (<year>1996</year>) <article-title>Colony composition and morphological caste differentiation between ergatoid queens and workers in the <tp:taxon-name><tp:taxon-name-part taxon-name-part-type="subfamily">ponerinae</tp:taxon-name-part></tp:taxon-name> ant genus <italic><tp:taxon-name><tp:taxon-name-part taxon-name-part-type="genus">Leptogenys</tp:taxon-name-part></tp:taxon-name></italic> in the Oriental tropics.</article-title> <source>Ethology Ecology Evolution</source> <volume>9</volume>: <fpage>335</fpage>–<lpage>343</lpage>.</mixed-citation></ref><ref id="B10"><mixed-citation xmlns:xlink="http://www.w3.org/1999/xlink" xlink:type="simple">
          <person-group><name name-style="western"><surname>Itô</surname><given-names>F</given-names></name></person-group> (<year>2000</year>) <article-title>Bionomics of ants in Southeast Asia Tropics [3] –Biology of a ponerine ant genus <italic><tp:taxon-name><tp:taxon-name-part taxon-name-part-type="genus">Leptogenys</tp:taxon-name-part></tp:taxon-name></italic>.</article-title> <source>Insectarium</source> <volume>379</volume>: <fpage>278</fpage>–<lpage>283</lpage>. <ext-link xlink:type="simple" ext-link-type="doi" xlink:href="10.1080/08927014.1997.9522876">https://doi.org/10.1080/08927014.1997.9522876</ext-link> <comment>[In Japanese, with English title]</comment></mixed-citation></ref></ref-list></tp:taxon-treatment>
