# Supplementary material for: Taxonomy of the Leptogenys modiglianii species group from southeast Asia (Hymenoptera, Formicidae, Ponerinae)
Source: Zookeys. 2017 Feb 2;(651):79–106. doi: 10.3897/zookeys.651.10336 (PMC5345358; doi:10.3897/zookeys.651.10336)
Supplement: XML Treatment for Leptogenys kanaoi [file zookeys.651.10336-treatment4.xml]

<!DOCTYPE tp:taxon-treatment
  PUBLIC "-//TaxonX//DTD Taxonomic Treatment Publishing DTD v0 20100105//EN" "tax-treatment-NSO.dtd">
<tp:taxon-treatment xmlns:tp="http://www.plazi.org/taxpub"><tp:treatment-meta><kwd-group><label>Taxon classification</label><kwd><named-content content-type="kingdom">Animalia</named-content></kwd><kwd><named-content content-type="order">Hymenoptera</named-content></kwd><kwd><named-content content-type="family">Formicidae</named-content></kwd></kwd-group><mixed-citation publication-type="journal"><person-group><name><surname>Arimoto</surname><given-names>Kôichi</given-names></name></person-group><article-title>Taxonomy of the <italic><tp:taxon-name><tp:taxon-name-part taxon-name-part-type="genus">Leptogenys</tp:taxon-name-part> <tp:taxon-name-part taxon-name-part-type="species">modiglianii</tp:taxon-name-part></tp:taxon-name></italic> species group from southeast Asia (<tp:taxon-name><tp:taxon-name-part taxon-name-part-type="order">Hymenoptera</tp:taxon-name-part></tp:taxon-name>, <tp:taxon-name><tp:taxon-name-part taxon-name-part-type="family">Formicidae</tp:taxon-name-part></tp:taxon-name>, <tp:taxon-name><tp:taxon-name-part taxon-name-part-type="subfamily">Ponerinae</tp:taxon-name-part></tp:taxon-name>)</article-title><source>Zookeys</source><day>2</day><month>2</month><year>2017</year><volume>2017</volume><issue>651</issue><fpage>79</fpage><lpage>106</lpage><pub-id pub-id-type="doi">10.3897/zookeys.651.10336</pub-id></mixed-citation></tp:treatment-meta><tp:nomenclature><tp:taxon-name>
              <tp:taxon-name-part taxon-name-part-type="genus">Leptogenys</tp:taxon-name-part>
              <tp:taxon-name-part taxon-name-part-type="species">kanaoi</tp:taxon-name-part>
              <object-id xmlns:xlink="http://www.w3.org/1999/xlink" content-type="zoobank" xlink:type="simple">http://zoobank.org/6E7E651D-FCEF-445A-A775-F44FB961D35D</object-id>
            </tp:taxon-name><tp:taxon-status xmlns:xlink="http://www.w3.org/1999/xlink" xlink:type="simple">sp. n.</tp:taxon-status><xref ref-type="fig" rid="F3">Figures 3</xref><xref ref-type="fig" rid="F11">, 11</xref><xref ref-type="fig" rid="F12">, 12</xref><xref ref-type="fig" rid="F17">, 17B</xref><xref ref-type="fig" rid="F19">, 19B</xref><!--PageBreak--></tp:nomenclature><tp:treatment-sec sec-type="etymology" id="SECID0EGVBG"><title>Etymology.</title><p>Dedicated to Dr. Taisuke Kanao, collector of the material examined.</p></tp:treatment-sec><tp:treatment-sec sec-type="type material" id="SECID0ELVBG"><title>Type material.</title><p>
              <bold>Holotype.</bold> Worker (AK92), from rotted wood, mixed dipterocarp forest, Lambir Hills National Park, Miri, Sarawak, East Malaysia (Borneo), Malaysia, <named-content xmlns:xlink="http://www.w3.org/1999/xlink" content-type="dwc:verbatimCoordinates" xlink:type="simple"><named-content content-type="geo-json" specific-use="{&#34;type&#34;:&#34;Point&#34;,&#34;coordinates&#34;:[114.040000,4.200000]}" id="NCID0EWVBG" xlink:type="simple">4.20°N, 114.04°E</named-content></named-content>, 90m, 4 X 2012, Taisuke Kanao leg. [<abbrev xmlns:xlink="http://www.w3.org/1999/xlink" content-type="institution" xlink:title="Forest Department Sarawak, Kuching, Malaysia." id="ABBRID0E2VBG" xlink:type="simple">FDS</abbrev>]. <bold>Paratypes</bold> (12 workers, 8 queens). 8 workers, 4 queens, same colony as the holotype [4 workers, 2 queens: <abbrev xmlns:xlink="http://www.w3.org/1999/xlink" content-type="institution" xlink:title="Forest Department Sarawak, Kuching, Malaysia." id="ABBRID0ECWBG" xlink:type="simple">FDS</abbrev>; 4 workers, 2 queens: <abbrev xmlns:xlink="http://www.w3.org/1999/xlink" content-type="institution" xlink:title="Entomological Laboratory, Kyushu University, Fukuoka, Japan." id="ABBRID0EHWBG" xlink:type="simple">ELKU</abbrev>]; 1 worker, Tower Region, same park, 16 VIII 1995, Seiki Yamane leg. [<abbrev xmlns:xlink="http://www.w3.org/1999/xlink" content-type="institution" xlink:title="Seiki Yamane Collection, Kagoshima, Japan." id="ABBRID0EMWBG" xlink:type="simple">SKYC</abbrev>]; 3 workers, 4 queens (Eg98-BOR-868), Seipilok Forest, Sabah, East Malaysia (Borneo), Malaysia, 4 VII 1998, Katsuyuki Eguchi leg. [<abbrev xmlns:xlink="http://www.w3.org/1999/xlink" content-type="institution" xlink:title="Seiki Yamane Collection, Kagoshima, Japan." id="ABBRID0EVWBG" xlink:type="simple">SKYC</abbrev>].</p></tp:treatment-sec><tp:treatment-sec sec-type="type locality" id="SECID0E1WBG"><title>Type locality.</title><p>Lambir Hills National Park, Miri, Sarawak, East Malaysia (Borneo), Malaysia.</p></tp:treatment-sec><tp:treatment-sec sec-type="distribution" id="SECID0E6WBG"><title>Distribution.</title><p>Malaysia: Borneo (Sarawak and Sabah).</p></tp:treatment-sec><tp:treatment-sec sec-type="diagnosis" id="SECID0EEXBG"><title>
              <italic>Worker</italic>. Diagnosis.</title><p>In full-face view, head distinctly longer than wide (<abbrev xmlns:xlink="http://www.w3.org/1999/xlink" xlink:title="Cephalic index" id="ABBRID0ENXBG" xlink:type="simple">CI</abbrev>: 78–83). Mandible strongly curved throughout. Clypeus without lateral lobe; apex of median extension strongly projecting. Petiole in profile higher than long (<abbrev xmlns:xlink="http://www.w3.org/1999/xlink" xlink:title="Lateral petiole index" id="ABBRID0ERXBG" xlink:type="simple">LPI</abbrev>: 112–122), highest just anterior to posterodorsal angle; anterior face of node ventrally vertical and dorsally <!--PageBreak-->forming continuous curve with dorsum; dorsal face sloping anteriad. Gastral segment II smooth.</p></tp:treatment-sec><tp:treatment-sec sec-type="description" id="SECID0EXXBG"><title>Measurements</title><p>(n = 5, holotype in parentheses). <abbrev xmlns:xlink="http://www.w3.org/1999/xlink" xlink:title="Head length" id="ABBRID0E4XBG" xlink:type="simple">HL</abbrev>: 1.66–1.78 (1.77), <abbrev xmlns:xlink="http://www.w3.org/1999/xlink" xlink:title="Head lateral margin length" id="ABBRID0EBYBG" xlink:type="simple">HLL</abbrev>: 1.18–1.29 (1.24), <abbrev xmlns:xlink="http://www.w3.org/1999/xlink" xlink:title="Anterior head length" id="ABBRID0EFYBG" xlink:type="simple">HLA</abbrev>: 0.16–0.19 (0.19), <abbrev xmlns:xlink="http://www.w3.org/1999/xlink" xlink:title="Head width" id="ABBRID0EJYBG" xlink:type="simple">HW</abbrev>: 1.34–1.43 (1.43), <abbrev xmlns:xlink="http://www.w3.org/1999/xlink" xlink:title="Clypeal median lobe length" id="ABBRID0ENYBG" xlink:type="simple">CML</abbrev>: 0.30–0.34 (0.34), <abbrev xmlns:xlink="http://www.w3.org/1999/xlink" xlink:title="Cephalic index" id="ABBRID0ERYBG" xlink:type="simple">CI</abbrev>: 78–83 (81), <abbrev xmlns:xlink="http://www.w3.org/1999/xlink" xlink:title="Clypeus index" id="ABBRID0EVYBG" xlink:type="simple">CLI</abbrev>: 17–19 (19), <abbrev xmlns:xlink="http://www.w3.org/1999/xlink" xlink:title="Scape length" id="ABBRID0EZYBG" xlink:type="simple">SL</abbrev>: 1.50–1.63 (1.56), <abbrev xmlns:xlink="http://www.w3.org/1999/xlink" xlink:title="Scape index" id="ABBRID0E4YBG" xlink:type="simple">SI</abbrev>: 109–116 (109), <abbrev xmlns:xlink="http://www.w3.org/1999/xlink" xlink:title="Eye length" id="ABBRID0EBZBG" xlink:type="simple">EL</abbrev>: 0.34–0.39 (0.36), <abbrev xmlns:xlink="http://www.w3.org/1999/xlink" xlink:title="Ocular index" id="ABBRID0EFZBG" xlink:type="simple">OI</abbrev>: 27–30 (29), <abbrev xmlns:xlink="http://www.w3.org/1999/xlink" xlink:title="Pronotum length" id="ABBRID0EJZBG" xlink:type="simple">PrL</abbrev>: 1.04–1.09 (1.09), <abbrev xmlns:xlink="http://www.w3.org/1999/xlink" xlink:title="Pronotum height" id="ABBRID0ENZBG" xlink:type="simple">PrH</abbrev>: 0.69–0.74 (0.69), <abbrev xmlns:xlink="http://www.w3.org/1999/xlink" xlink:title="Pronotum width" id="ABBRID0ERZBG" xlink:type="simple">PrW</abbrev>: 1.03–1.07 (1.07), <abbrev xmlns:xlink="http://www.w3.org/1999/xlink" xlink:title="Weber’s length" id="ABBRID0EVZBG" xlink:type="simple">WL</abbrev>: 2.57–2.69 (2.69), <abbrev xmlns:xlink="http://www.w3.org/1999/xlink" xlink:title="Petiole length" id="ABBRID0EZZBG" xlink:type="simple">PeL</abbrev>: 0.83–0.91 (0.91), <abbrev xmlns:xlink="http://www.w3.org/1999/xlink" xlink:title="Petiole height" id="ABBRID0E4ZBG" xlink:type="simple">PeH</abbrev>: 0.96–1.06 (1.02), <abbrev xmlns:xlink="http://www.w3.org/1999/xlink" xlink:title="Petiole width" id="ABBRID0EB1BG" xlink:type="simple">PeW</abbrev>: 0.70–0.75 (0.75), <abbrev xmlns:xlink="http://www.w3.org/1999/xlink" xlink:title="Lateral petiole index" id="ABBRID0EF1BG" xlink:type="simple">LPI</abbrev>: 112–122 (112), <abbrev xmlns:xlink="http://www.w3.org/1999/xlink" xlink:title="Dorsal petiole index" id="ABBRID0EJ1BG" xlink:type="simple">DPI</abbrev>: 78–87 (82).</p></tp:treatment-sec><tp:treatment-sec sec-type="description" id="SECID0EN1BG"><title>Description.</title><p>In full face view, head distinctly longer than wide. Mandible strongly curved throughout, with subapical tooth near apical tooth. Eye prominent, measuring <!--PageBreak-->one-fourth to one-third of head lateral margin length. Antennal scape distinctly longer than width of head, surpassing posterior margin of head by one-fifth of its length; antennomere III ca. 2.2 times as long as wide. Clypeus without lateral lobe; median extension moderately long, with apex strongly projecting. In dorsal view, pronotum longer than wide. Metanotal groove distinctly impressed. In profile, propodeal dorsum broadly convex. Petiole in profile higher than long, highest near mid-length, with roughly fan-shaped node; anterior face of node ventrally vertical and dorsally forming continuous curve with dorsum; dorsal face sloping anteriad; posterior face almost straight.</p><p>Head weakly areolate-rugose, longitudinally striate anteriorly; vertex weakly and transversally striate. Mandible weakly and longitudinally striate. Prosternum weakly <!--PageBreak-->rugose. Gastral segment I with scalloped depressions that are irregular in size and close to each other; segments II smooth.</p><p>Body black, gaster slightly tinged with red; clypeus, mandible, antenna, legs and ventral half of petiole dark-red. Apical two or three segments of gaster red-brown. Scalloped depressions on gastral segment I bearing hairs.</p></tp:treatment-sec><tp:treatment-sec sec-type="description" id="SECID0E11BG"><title>
              <italic>Queen</italic>. Measurements</title><p>(n = 5). <abbrev xmlns:xlink="http://www.w3.org/1999/xlink" xlink:title="Head length" id="ABBRID0ED2BG" xlink:type="simple">HL</abbrev>: 1.59–1.74, <abbrev xmlns:xlink="http://www.w3.org/1999/xlink" xlink:title="Head lateral margin length" id="ABBRID0EH2BG" xlink:type="simple">HLL</abbrev>: 1.13–1.26, <abbrev xmlns:xlink="http://www.w3.org/1999/xlink" xlink:title="Anterior head length" id="ABBRID0EL2BG" xlink:type="simple">HLA</abbrev>: 0.16–0.18, <abbrev xmlns:xlink="http://www.w3.org/1999/xlink" xlink:title="Head width" id="ABBRID0EP2BG" xlink:type="simple">HW</abbrev>: 1.30–1.39, <abbrev xmlns:xlink="http://www.w3.org/1999/xlink" xlink:title="Clypeal median lobe length" id="ABBRID0ET2BG" xlink:type="simple">CML</abbrev>: 0.26–0.33, <abbrev xmlns:xlink="http://www.w3.org/1999/xlink" xlink:title="Cephalic index" id="ABBRID0EX2BG" xlink:type="simple">CI</abbrev>: 80–82, <abbrev xmlns:xlink="http://www.w3.org/1999/xlink" xlink:title="Clypeus index" id="ABBRID0E22BG" xlink:type="simple">CLI</abbrev>: 15–19, <abbrev xmlns:xlink="http://www.w3.org/1999/xlink" xlink:title="Scape length" id="ABBRID0E62BG" xlink:type="simple">SL</abbrev>: 1.39–1.52, <abbrev xmlns:xlink="http://www.w3.org/1999/xlink" xlink:title="Scape index" id="ABBRID0ED3BG" xlink:type="simple">SI</abbrev>: 107–110, <abbrev xmlns:xlink="http://www.w3.org/1999/xlink" xlink:title="Eye length" id="ABBRID0EH3BG" xlink:type="simple">EL</abbrev>: 0.33–0.40, <abbrev xmlns:xlink="http://www.w3.org/1999/xlink" xlink:title="Ocular index" id="ABBRID0EL3BG" xlink:type="simple">OI</abbrev>: 29–32, <abbrev xmlns:xlink="http://www.w3.org/1999/xlink" xlink:title="Pronotum length" id="ABBRID0EP3BG" xlink:type="simple">PrL</abbrev>: 0.96–1.03, <abbrev xmlns:xlink="http://www.w3.org/1999/xlink" xlink:title="Pronotum height" id="ABBRID0ET3BG" xlink:type="simple">PrH</abbrev>: 0.65–0.71, <abbrev xmlns:xlink="http://www.w3.org/1999/xlink" xlink:title="Pronotum width" id="ABBRID0EX3BG" xlink:type="simple">PrW</abbrev>: 1.00–1.06, <abbrev xmlns:xlink="http://www.w3.org/1999/xlink" xlink:title="Weber’s length" id="ABBRID0E23BG" xlink:type="simple">WL</abbrev>: 2.39–2.56, <abbrev xmlns:xlink="http://www.w3.org/1999/xlink" xlink:title="Petiole length" id="ABBRID0E63BG" xlink:type="simple">PeL</abbrev>: 0.82–0.86, <abbrev xmlns:xlink="http://www.w3.org/1999/xlink" xlink:title="Petiole height" id="ABBRID0ED4BG" xlink:type="simple">PeH</abbrev>: 1.03–1.09, <abbrev xmlns:xlink="http://www.w3.org/1999/xlink" xlink:title="Petiole width" id="ABBRID0EH4BG" xlink:type="simple">PeW</abbrev>: 0.72–0.78, <abbrev xmlns:xlink="http://www.w3.org/1999/xlink" xlink:title="Lateral petiole index" id="ABBRID0EL4BG" xlink:type="simple">LPI</abbrev>: 123–126, <abbrev xmlns:xlink="http://www.w3.org/1999/xlink" xlink:title="Dorsal petiole index" id="ABBRID0EP4BG" xlink:type="simple">DPI</abbrev>: 88–94. Petiole in profile distinctly higher than long, in dorsal view longer than wide.</p></tp:treatment-sec><tp:treatment-sec sec-type="description" id="SECID0ET4BG"><title>
              <italic>Male</italic>.</title><p>Unknown.</p></tp:treatment-sec><tp:treatment-sec sec-type="remarks" id="SECID0E24BG"><title>Remarks.</title><p>The colony (AK92), including the holotype, was collected from rotted wood. It was composed of four queens, nine workers, and two pupae.</p></tp:treatment-sec><tp:treatment-sec><!--Section generated to contain objects referenced in tp:taxon-treatment.--><fig id="F3" position="float" orientation="portrait"><label>Figure 3.</label><caption><p>Collecting localities of species of the <italic><tp:taxon-name><tp:taxon-name-part taxon-name-part-type="species">modiglianii</tp:taxon-name-part></tp:taxon-name></italic> species group. Black star: <italic><tp:taxon-name><tp:taxon-name-part taxon-name-part-type="genus">Leptogenys</tp:taxon-name-part> <tp:taxon-name-part taxon-name-part-type="species">breviloba</tp:taxon-name-part></tp:taxon-name></italic> and <italic><tp:taxon-name><tp:taxon-name-part taxon-name-part-type="genus">Leptogenys</tp:taxon-name-part> <tp:taxon-name-part taxon-name-part-type="species">itoi</tp:taxon-name-part></tp:taxon-name></italic>, white circle: <italic><tp:taxon-name><tp:taxon-name-part taxon-name-part-type="genus">Leptogenys</tp:taxon-name-part> <tp:taxon-name-part taxon-name-part-type="species">curva</tp:taxon-name-part></tp:taxon-name></italic>, black triangle: <italic><tp:taxon-name><tp:taxon-name-part taxon-name-part-type="genus">Leptogenys</tp:taxon-name-part> <tp:taxon-name-part taxon-name-part-type="species">itoi</tp:taxon-name-part></tp:taxon-name></italic>, black circle: <italic><tp:taxon-name><tp:taxon-name-part taxon-name-part-type="genus">Leptogenys</tp:taxon-name-part> <tp:taxon-name-part taxon-name-part-type="species">kanaoi</tp:taxon-name-part></tp:taxon-name></italic>, white rectangle: <italic><tp:taxon-name><tp:taxon-name-part taxon-name-part-type="genus">Leptogenys</tp:taxon-name-part> <tp:taxon-name-part taxon-name-part-type="species">malayana</tp:taxon-name-part></tp:taxon-name></italic>, white triangle: <italic><tp:taxon-name><tp:taxon-name-part taxon-name-part-type="genus">Leptogenys</tp:taxon-name-part> <tp:taxon-name-part taxon-name-part-type="species">modiglianii</tp:taxon-name-part></tp:taxon-name></italic>.</p></caption><graphic xmlns:xlink="http://www.w3.org/1999/xlink" xlink:href="zookeys-651-079-g003.jpg" position="float" orientation="portrait" xlink:type="simple" id="oo_120837.jpg"/></fig><fig id="F11" position="float" orientation="portrait"><label>Figure 11.</label><caption><p>
          <italic><tp:taxon-name><tp:taxon-name-part taxon-name-part-type="genus">Leptogenys</tp:taxon-name-part> <tp:taxon-name-part taxon-name-part-type="species">kanaoi</tp:taxon-name-part></tp:taxon-name></italic> sp. n., holotype, worker. <bold>A</bold> head, full-face view <bold>B</bold> lateral view <bold>C</bold> dorsal view.</p></caption><graphic xmlns:xlink="http://www.w3.org/1999/xlink" xlink:href="zookeys-651-079-g011.jpg" position="float" orientation="portrait" xlink:type="simple" id="oo_120850.jpg"/></fig><fig id="F12" position="float" orientation="portrait"><label>Figure 12.</label><caption><p>
          <italic><tp:taxon-name><tp:taxon-name-part taxon-name-part-type="genus">Leptogenys</tp:taxon-name-part> <tp:taxon-name-part taxon-name-part-type="species">kanaoi</tp:taxon-name-part></tp:taxon-name></italic> sp. n., paratype, queen. <bold>A</bold> head, full-face view <bold>B</bold> lateral view <bold>C</bold> dorsal view.</p></caption><graphic xmlns:xlink="http://www.w3.org/1999/xlink" xlink:href="zookeys-651-079-g012.jpg" position="float" orientation="portrait" xlink:type="simple" id="oo_120852.jpg"/></fig><fig id="F17" position="float" orientation="portrait"><label>Figure 17.</label><caption><p>Clypeus and mandible, full-face view. <bold>A</bold> <italic><tp:taxon-name><tp:taxon-name-part taxon-name-part-type="genus">Leptogenys</tp:taxon-name-part> <tp:taxon-name-part taxon-name-part-type="species">itoi</tp:taxon-name-part></tp:taxon-name></italic> <bold>B</bold> <italic><tp:taxon-name><tp:taxon-name-part taxon-name-part-type="genus">Leptogenys</tp:taxon-name-part> <tp:taxon-name-part taxon-name-part-type="species">kanaoi</tp:taxon-name-part></tp:taxon-name></italic>.</p></caption><graphic xmlns:xlink="http://www.w3.org/1999/xlink" xlink:href="zookeys-651-079-g017.jpg" position="float" orientation="portrait" xlink:type="simple" id="oo_120865.jpg"/></fig><fig id="F19" position="float" orientation="portrait"><label>Figure 19.</label><caption><p>Petiole and gastar, lateral view. <bold>A</bold> <italic><tp:taxon-name><tp:taxon-name-part taxon-name-part-type="genus">Leptogenys</tp:taxon-name-part> <tp:taxon-name-part taxon-name-part-type="species">curva</tp:taxon-name-part></tp:taxon-name></italic> <bold>B</bold> <italic><tp:taxon-name><tp:taxon-name-part taxon-name-part-type="genus">Leptogenys</tp:taxon-name-part> <tp:taxon-name-part taxon-name-part-type="species">kanaoi</tp:taxon-name-part></tp:taxon-name></italic>.</p></caption><graphic xmlns:xlink="http://www.w3.org/1999/xlink" xlink:href="zookeys-651-079-g019.jpg" position="float" orientation="portrait" xlink:type="simple" id="oo_120870.jpg"/></fig></tp:treatment-sec></tp:taxon-treatment>
