# Supplementary material for: Taxonomy of the Leptogenys modiglianii species group from southeast Asia (Hymenoptera, Formicidae, Ponerinae)
Source: Zookeys. 2017 Feb 2;(651):79–106. doi: 10.3897/zookeys.651.10336 (PMC5345358; doi:10.3897/zookeys.651.10336)
Supplement: XML Treatment for Leptogenys malayana [file zookeys.651.10336-treatment5.xml]

<!DOCTYPE tp:taxon-treatment
  PUBLIC "-//TaxonX//DTD Taxonomic Treatment Publishing DTD v0 20100105//EN" "tax-treatment-NSO.dtd">
<tp:taxon-treatment xmlns:tp="http://www.plazi.org/taxpub"><tp:treatment-meta><kwd-group><label>Taxon classification</label><kwd><named-content content-type="kingdom">Animalia</named-content></kwd><kwd><named-content content-type="order">Hymenoptera</named-content></kwd><kwd><named-content content-type="family">Formicidae</named-content></kwd></kwd-group><mixed-citation publication-type="journal"><person-group><name><surname>Arimoto</surname><given-names>Kôichi</given-names></name></person-group><article-title>Taxonomy of the <italic><tp:taxon-name><tp:taxon-name-part taxon-name-part-type="genus">Leptogenys</tp:taxon-name-part> <tp:taxon-name-part taxon-name-part-type="species">modiglianii</tp:taxon-name-part></tp:taxon-name></italic> species group from southeast Asia (<tp:taxon-name><tp:taxon-name-part taxon-name-part-type="order">Hymenoptera</tp:taxon-name-part></tp:taxon-name>, <tp:taxon-name><tp:taxon-name-part taxon-name-part-type="family">Formicidae</tp:taxon-name-part></tp:taxon-name>, <tp:taxon-name><tp:taxon-name-part taxon-name-part-type="subfamily">Ponerinae</tp:taxon-name-part></tp:taxon-name>)</article-title><source>Zookeys</source><day>2</day><month>2</month><year>2017</year><volume>2017</volume><issue>651</issue><fpage>79</fpage><lpage>106</lpage><pub-id pub-id-type="doi">10.3897/zookeys.651.10336</pub-id></mixed-citation></tp:treatment-meta><tp:nomenclature><tp:taxon-name>
              <tp:taxon-name-part taxon-name-part-type="genus">Leptogenys</tp:taxon-name-part>
              <tp:taxon-name-part taxon-name-part-type="species">malayana</tp:taxon-name-part>
              <object-id xmlns:xlink="http://www.w3.org/1999/xlink" content-type="zoobank" xlink:type="simple">http://zoobank.org/AB930BCD-8634-46EB-86BE-7E9A74D75B30</object-id>
            </tp:taxon-name><tp:taxon-status xmlns:xlink="http://www.w3.org/1999/xlink" xlink:type="simple">sp. n.</tp:taxon-status><xref ref-type="fig" rid="F3">Figures 3</xref><xref ref-type="fig" rid="F13">, 13</xref><xref ref-type="fig" rid="F18">, 18A</xref></tp:nomenclature><tp:treatment-sec sec-type="etymology" id="SECID0EU6BG"><title>Etymology.</title><p>The species epithet, <italic><tp:taxon-name><tp:taxon-name-part taxon-name-part-type="species">malayana</tp:taxon-name-part></tp:taxon-name></italic>, refers to the fact that this species was found on Peninsular Malaysia.</p></tp:treatment-sec><tp:treatment-sec sec-type="type material" id="SECID0EFAAI"><title>Type material.</title><p>
              <bold>Holotype.</bold> Worker, Trengganu, Malaysia, 1974, T. Clay leg. [<abbrev xmlns:xlink="http://www.w3.org/1999/xlink" content-type="institution" xlink:title="The Natural History Museum, London, United Kingdom." id="ABBRID0ENAAI" xlink:type="simple">BMNH</abbrev>]. <bold>Paratypes.</bold> 2 workers, same data as the holotype [<abbrev xmlns:xlink="http://www.w3.org/1999/xlink" content-type="institution" xlink:title="The Natural History Museum, London, United Kingdom." id="ABBRID0EUAAI" xlink:type="simple">BMNH</abbrev>].</p><p>Detailed collecting locality of the types is unknown. For convenience, the location of this species is marked at the center of Trengganu Province, Malaysia, on the distribution map (Fig. <xref ref-type="fig" rid="F3">3</xref>).</p></tp:treatment-sec><tp:treatment-sec sec-type="type locality" id="SECID0E6AAI"><title>Type locality.</title><p>Trengganu, Malaysia.</p></tp:treatment-sec><tp:treatment-sec sec-type="distribution" id="SECID0EEBAI"><title>Distribution.</title><p>Malaysia: Peninsular Malaysia (Trengganu).</p></tp:treatment-sec><tp:treatment-sec sec-type="diagnosis" id="SECID0EJBAI"><title>
              <italic>Worker</italic>. Diagnosis.</title><p>In full-face view, head almost as long as wide (<abbrev xmlns:xlink="http://www.w3.org/1999/xlink" xlink:title="Cephalic index" id="ABBRID0ESBAI" xlink:type="simple">CI</abbrev>: 98–101). Mandible curved near base, becoming straight apically. Antennal scape distinctly longer than width of head (<abbrev xmlns:xlink="http://www.w3.org/1999/xlink" xlink:title="Scape index" id="ABBRID0EWBAI" xlink:type="simple">SI</abbrev>: 115–121), surpassing posterior margin of head by two-fifths of its length. Clypeus with lateral lobe, with blunt angle between lateral lobe and median extension; apex of median extension truncate. Petiole in profile distinctly higher than long (<abbrev xmlns:xlink="http://www.w3.org/1999/xlink" xlink:title="Lateral petiole index" id="ABBRID0E1BAI" xlink:type="simple">LPI</abbrev>: 112–116), highest just anterior to posterodorsal angle; anterior face of node ventrally vertical and dorsally forming continuous curve with dorsum; dorsal face distinctly inclined anteriad.</p></tp:treatment-sec><tp:treatment-sec sec-type="description" id="SECID0E5BAI"><title>Measurements</title><p>(n = 3, holotype in parentheses). <abbrev xmlns:xlink="http://www.w3.org/1999/xlink" xlink:title="Head length" id="ABBRID0EECAI" xlink:type="simple">HL</abbrev>: 1.57–1.63 (1.63), <abbrev xmlns:xlink="http://www.w3.org/1999/xlink" xlink:title="Head lateral margin length" id="ABBRID0EICAI" xlink:type="simple">HLL</abbrev>: 1.16–1.21 (1.18), <abbrev xmlns:xlink="http://www.w3.org/1999/xlink" xlink:title="Anterior head length" id="ABBRID0EMCAI" xlink:type="simple">HLA</abbrev>: 0.17–0.19 (0.17), <abbrev xmlns:xlink="http://www.w3.org/1999/xlink" xlink:title="Head width" id="ABBRID0EQCAI" xlink:type="simple">HW</abbrev>: 1.59–1.61 (1.60), <abbrev xmlns:xlink="http://www.w3.org/1999/xlink" xlink:title="Clypeal median lobe length" id="ABBRID0EUCAI" xlink:type="simple">CML</abbrev>: 0.23–0.24 (0.23), <abbrev xmlns:xlink="http://www.w3.org/1999/xlink" xlink:title="Cephalic index" id="ABBRID0EYCAI" xlink:type="simple">CI</abbrev>: 98–101 (98), <abbrev xmlns:xlink="http://www.w3.org/1999/xlink" xlink:title="Clypeus index" id="ABBRID0E3CAI" xlink:type="simple">CLI</abbrev>: 14–15 (14), <abbrev xmlns:xlink="http://www.w3.org/1999/xlink" xlink:title="Scape length" id="ABBRID0EADAI" xlink:type="simple">SL</abbrev>: 1.83–1.95 (1.91), <abbrev xmlns:xlink="http://www.w3.org/1999/xlink" xlink:title="Scape index" id="ABBRID0EEDAI" xlink:type="simple">SI</abbrev>: 115–121 (120), <abbrev xmlns:xlink="http://www.w3.org/1999/xlink" xlink:title="Eye length" id="ABBRID0EIDAI" xlink:type="simple">EL</abbrev>: 0.36–0.38 (0.37), <abbrev xmlns:xlink="http://www.w3.org/1999/xlink" xlink:title="Ocular index" id="ABBRID0EMDAI" xlink:type="simple">OI</abbrev>: 31 (31), <abbrev xmlns:xlink="http://www.w3.org/1999/xlink" xlink:title="Pronotum length" id="ABBRID0EQDAI" xlink:type="simple">PrL</abbrev>: 1.01–1.09 (1.09), <abbrev xmlns:xlink="http://www.w3.org/1999/xlink" xlink:title="Pronotum height" id="ABBRID0EUDAI" xlink:type="simple">PrH</abbrev>: 0.74–0.89 (0.89), <abbrev xmlns:xlink="http://www.w3.org/1999/xlink" xlink:title="Pronotum width" id="ABBRID0EYDAI" xlink:type="simple">PrW</abbrev>: 1.12–1.14 (1.14), <abbrev xmlns:xlink="http://www.w3.org/1999/xlink" xlink:title="Weber’s length" id="ABBRID0E3DAI" xlink:type="simple">WL</abbrev>: 2.57–2.78 (2.78), <abbrev xmlns:xlink="http://www.w3.org/1999/xlink" xlink:title="Petiole length" id="ABBRID0EAEAI" xlink:type="simple">PeL</abbrev>: 0.88–0.97 (0.97), <abbrev xmlns:xlink="http://www.w3.org/1999/xlink" xlink:title="Petiole height" id="ABBRID0EEEAI" xlink:type="simple">PeH</abbrev>: 1.02–1.10 (1.09), <abbrev xmlns:xlink="http://www.w3.org/1999/xlink" xlink:title="Petiole width" id="ABBRID0EIEAI" xlink:type="simple">PeW</abbrev>: 0.72–0.76 (0.76), <abbrev xmlns:xlink="http://www.w3.org/1999/xlink" xlink:title="Lateral petiole index" id="ABBRID0EMEAI" xlink:type="simple">LPI</abbrev>: 112–116 (112), <abbrev xmlns:xlink="http://www.w3.org/1999/xlink" xlink:title="Dorsal petiole index" id="ABBRID0EQEAI" xlink:type="simple">DPI</abbrev>: 77–82 (78).</p></tp:treatment-sec><tp:treatment-sec sec-type="description" id="SECID0EUEAI"><title>Description.</title><p>In full face view, head almost as long as wide. Mandible curved near base, becoming straight apically; subapical tooth distinct in holotype or absent in paratypes. Eye prominent, measuring one-third of head lateral margin length. Antennal scape distinctly longer than width of head, surpassing posterior margin of head by two-fifths of its length; antennomere III ca. 2.7 times as long as wide. Clypeus with lateral lobe, with blunt angle between lateral lobe and median extension; median extension short, with truncate apex. In dorsal view, pronotum shorter than wide. Metanotal groove slightly impressed. In profile, propodeal dorsum weakly convex to almost straight. Petiole in profile distinctly higher than long, highest just anterior to posterodorsal angle, with fan-shaped node; anterior face of node ventrally vertical and <!--PageBreak-->dorsally forming continuous curve with dorsum; dorsal face distinctly inclined anteriad; posterior face slightly concave dorsally and slightly convex ventrally.</p><p>Head strongly areolate-rugose, longitudinally striate near clypeus; vertex weakly and transversally striate. Mandible distinctly striate longitudinally. Gastral segment I with scalloped depression that are irregular in size but generally large; large depressions close to each other; distance between small depressions greater than diameter of depressions; segments II smooth.</p><p>Body black, gaster slightly tinged with red; clypeus, mandible, antenna, legs and ventral half of petiole dark-red. Apical two or three segments of gaster red-brown. Scalloped depressions on gastral segment I bearing hairs.</p></tp:treatment-sec><tp:treatment-sec sec-type="description" id="SECID0E5EAI"><title>
              <italic>Queen</italic> and <italic>male</italic>.</title><p>Unknown.</p></tp:treatment-sec><tp:treatment-sec><!--Section generated to contain objects referenced in tp:taxon-treatment.--><fig id="F3" position="float" orientation="portrait"><label>Figure 3.</label><caption><p>Collecting localities of species of the <italic><tp:taxon-name><tp:taxon-name-part taxon-name-part-type="species">modiglianii</tp:taxon-name-part></tp:taxon-name></italic> species group. Black star: <italic><tp:taxon-name><tp:taxon-name-part taxon-name-part-type="genus">Leptogenys</tp:taxon-name-part> <tp:taxon-name-part taxon-name-part-type="species">breviloba</tp:taxon-name-part></tp:taxon-name></italic> and <italic><tp:taxon-name><tp:taxon-name-part taxon-name-part-type="genus">Leptogenys</tp:taxon-name-part> <tp:taxon-name-part taxon-name-part-type="species">itoi</tp:taxon-name-part></tp:taxon-name></italic>, white circle: <italic><tp:taxon-name><tp:taxon-name-part taxon-name-part-type="genus">Leptogenys</tp:taxon-name-part> <tp:taxon-name-part taxon-name-part-type="species">curva</tp:taxon-name-part></tp:taxon-name></italic>, black triangle: <italic><tp:taxon-name><tp:taxon-name-part taxon-name-part-type="genus">Leptogenys</tp:taxon-name-part> <tp:taxon-name-part taxon-name-part-type="species">itoi</tp:taxon-name-part></tp:taxon-name></italic>, black circle: <italic><tp:taxon-name><tp:taxon-name-part taxon-name-part-type="genus">Leptogenys</tp:taxon-name-part> <tp:taxon-name-part taxon-name-part-type="species">kanaoi</tp:taxon-name-part></tp:taxon-name></italic>, white rectangle: <italic><tp:taxon-name><tp:taxon-name-part taxon-name-part-type="genus">Leptogenys</tp:taxon-name-part> <tp:taxon-name-part taxon-name-part-type="species">malayana</tp:taxon-name-part></tp:taxon-name></italic>, white triangle: <italic><tp:taxon-name><tp:taxon-name-part taxon-name-part-type="genus">Leptogenys</tp:taxon-name-part> <tp:taxon-name-part taxon-name-part-type="species">modiglianii</tp:taxon-name-part></tp:taxon-name></italic>.</p></caption><graphic xmlns:xlink="http://www.w3.org/1999/xlink" xlink:href="zookeys-651-079-g003.jpg" position="float" orientation="portrait" xlink:type="simple" id="oo_120837.jpg"/></fig><fig id="F13" position="float" orientation="portrait"><label>Figure 13.</label><caption><p>
          <italic><tp:taxon-name><tp:taxon-name-part taxon-name-part-type="genus">Leptogenys</tp:taxon-name-part> <tp:taxon-name-part taxon-name-part-type="species">malayana</tp:taxon-name-part></tp:taxon-name></italic> sp. n., holotype, worker. <bold>A</bold> head, full-face view <bold>B</bold> lateral view <bold>C</bold> dorsal view.</p></caption><graphic xmlns:xlink="http://www.w3.org/1999/xlink" xlink:href="zookeys-651-079-g013.jpg" position="float" orientation="portrait" xlink:type="simple" id="oo_120854.jpg"/></fig><fig id="F18" position="float" orientation="portrait"><label>Figure 18.</label><caption><p>Clypeus, full-face view. <bold>A</bold> <italic><tp:taxon-name><tp:taxon-name-part taxon-name-part-type="genus">Leptogenys</tp:taxon-name-part> <tp:taxon-name-part taxon-name-part-type="species">malayana</tp:taxon-name-part></tp:taxon-name></italic> <bold>B</bold> <italic><tp:taxon-name><tp:taxon-name-part taxon-name-part-type="genus">Leptogenys</tp:taxon-name-part> <tp:taxon-name-part taxon-name-part-type="species">itoi</tp:taxon-name-part></tp:taxon-name></italic> <bold>C</bold> <italic><tp:taxon-name><tp:taxon-name-part taxon-name-part-type="genus">Leptogenys</tp:taxon-name-part> <tp:taxon-name-part taxon-name-part-type="species">modiglianii</tp:taxon-name-part></tp:taxon-name></italic>.</p></caption><graphic xmlns:xlink="http://www.w3.org/1999/xlink" xlink:href="zookeys-651-079-g018.jpg" position="float" orientation="portrait" xlink:type="simple" id="oo_120869.jpg"/></fig></tp:treatment-sec></tp:taxon-treatment>
