# Supplementary material for: Taxonomy of the Leptogenys modiglianii species group from southeast Asia (Hymenoptera, Formicidae, Ponerinae)
Source: Zookeys. 2017 Feb 2;(651):79–106. doi: 10.3897/zookeys.651.10336 (PMC5345358; doi:10.3897/zookeys.651.10336)
Supplement: XML Treatment for Leptogenys modiglianii [file zookeys.651.10336-treatment6.xml]

<!DOCTYPE tp:taxon-treatment
  PUBLIC "-//TaxonX//DTD Taxonomic Treatment Publishing DTD v0 20100105//EN" "tax-treatment-NSO.dtd">
<tp:taxon-treatment xmlns:tp="http://www.plazi.org/taxpub"><tp:treatment-meta><kwd-group><label>Taxon classification</label><kwd><named-content content-type="kingdom">Animalia</named-content></kwd><kwd><named-content content-type="order">Hymenoptera</named-content></kwd><kwd><named-content content-type="family">Formicidae</named-content></kwd></kwd-group><mixed-citation publication-type="journal"><person-group><name><surname>Arimoto</surname><given-names>Kôichi</given-names></name></person-group><article-title>Taxonomy of the <italic><tp:taxon-name><tp:taxon-name-part taxon-name-part-type="genus">Leptogenys</tp:taxon-name-part> <tp:taxon-name-part taxon-name-part-type="species">modiglianii</tp:taxon-name-part></tp:taxon-name></italic> species group from southeast Asia (<tp:taxon-name><tp:taxon-name-part taxon-name-part-type="order">Hymenoptera</tp:taxon-name-part></tp:taxon-name>, <tp:taxon-name><tp:taxon-name-part taxon-name-part-type="family">Formicidae</tp:taxon-name-part></tp:taxon-name>, <tp:taxon-name><tp:taxon-name-part taxon-name-part-type="subfamily">Ponerinae</tp:taxon-name-part></tp:taxon-name>)</article-title><source>Zookeys</source><day>2</day><month>2</month><year>2017</year><volume>2017</volume><issue>651</issue><fpage>79</fpage><lpage>106</lpage><pub-id pub-id-type="doi">10.3897/zookeys.651.10336</pub-id></mixed-citation></tp:treatment-meta><tp:nomenclature><tp:taxon-name>
              <tp:taxon-name-part taxon-name-part-type="genus">Leptogenys</tp:taxon-name-part>
              <tp:taxon-name-part taxon-name-part-type="species">modiglianii</tp:taxon-name-part>
            </tp:taxon-name><tp:taxon-authority>Emery, 1900</tp:taxon-authority><xref ref-type="fig" rid="F3">Figures 3</xref><xref ref-type="fig" rid="F14">, 14</xref><xref ref-type="fig" rid="F15">, 15C</xref><xref ref-type="fig" rid="F18">, 18C</xref><!--PageBreak--><tp:nomenclature-citation-list><tp:nomenclature-citation><tp:taxon-name>
                  <tp:taxon-name-part taxon-name-part-type="genus">Leptogenys</tp:taxon-name-part> <tp:taxon-name-part taxon-name-part-type="species">modiglianii</tp:taxon-name-part></tp:taxon-name><comment>Emery, 1900: 13 (original description of workers; type locality: Malaconni, Engano Is., Indonesia); <xref ref-type="bibr" rid="B1">Bolton 1995</xref>: 232 (catalogue).</comment></tp:nomenclature-citation><tp:nomenclature-citation><tp:taxon-name>
                  <tp:taxon-name-part taxon-name-part-type="genus">Leptogenys</tp:taxon-name-part> (<tp:taxon-name-part taxon-name-part-type="subgenus">Leptogenys</tp:taxon-name-part>) <tp:taxon-name-part taxon-name-part-type="species">modiglianii</tp:taxon-name-part></tp:taxon-name><comment>Emery, 1900: <xref ref-type="bibr" rid="B6">Emery 1911</xref>: 100 (catalogue); <xref ref-type="bibr" rid="B11">Mann 1919</xref>: 298 (in key); <xref ref-type="bibr" rid="B3">Chapman and Capco 1951</xref>: 31 (checklist).</comment></tp:nomenclature-citation></tp:nomenclature-citation-list></tp:nomenclature><tp:treatment-sec sec-type="type material" id="SECID0EMIAI"><title>Type material.</title><p>
              <bold>Lectotype</bold> (present designation). Worker, Malaconni, Enggano Island, off the west coast of Sumatra, Indonesia, VI 1891, Elio Modigliani leg., specimen code: ANTWEB CASENT 0903974 [<named-content xmlns:xlink="http://www.w3.org/1999/xlink" content-type="dwc:institutional_code" xlink:type="simple">MSNG</named-content>]. <bold>Paralectotypes.</bold> 4 workers, same data as the holotype [3 workers: <named-content xmlns:xlink="http://www.w3.org/1999/xlink" content-type="dwc:institutional_code" xlink:type="simple">MSNG</named-content>; 1 worker: <named-content xmlns:xlink="http://www.w3.org/1999/xlink" content-type="dwc:institutional_code" xlink:type="simple">NHMW</named-content>].</p></tp:treatment-sec><tp:treatment-sec sec-type="distribution" id="SECID0EVJAI"><title>Distribution.</title><p>Indonesia: Enggano Island.</p></tp:treatment-sec><tp:treatment-sec sec-type="diagnosis" id="SECID0E1JAI"><title>
              <italic>Worker</italic>. Diagnosis.</title><p>In full-face view, head distinctly longer than wide (<abbrev xmlns:xlink="http://www.w3.org/1999/xlink" xlink:title="Cephalic index" id="ABBRID0EDKAI" xlink:type="simple">CI</abbrev>: 88–90). Mandible curved near base, becoming straight apically. Antennal scape slightly longer than width of head (<abbrev xmlns:xlink="http://www.w3.org/1999/xlink" xlink:title="Scape index" id="ABBRID0EHKAI" xlink:type="simple">SI</abbrev>: 103–105), surpassing posterior margin of head by one-fifth to one-fourth of its length. Clypeus with lateral lobe, smoothly incurved between lateral lobe and median extension; median extension with convex apex. In profile, petiole slightly higher than long (<abbrev xmlns:xlink="http://www.w3.org/1999/xlink" xlink:title="Lateral petiole index" id="ABBRID0ELKAI" xlink:type="simple">LPI</abbrev>: 103–108), highest just anterior to posterodorsal angle; anterior and dorsal faces forming continuous curve; dorsal face distinctly sloping anteriad.</p></tp:treatment-sec><tp:treatment-sec sec-type="description" id="SECID0EPKAI"><title>Measurements</title><p>(n = 5, lectotype in parentheses). <abbrev xmlns:xlink="http://www.w3.org/1999/xlink" xlink:title="Head length" id="ABBRID0EVKAI" xlink:type="simple">HL</abbrev>: 1.52–1.68 (1.68), <abbrev xmlns:xlink="http://www.w3.org/1999/xlink" xlink:title="Head lateral margin length" id="ABBRID0EZKAI" xlink:type="simple">HLL</abbrev>: 1.11–1.22 (1.22), <abbrev xmlns:xlink="http://www.w3.org/1999/xlink" xlink:title="Anterior head length" id="ABBRID0E4KAI" xlink:type="simple">HLA</abbrev>: 0.18–0.20 (0.18), <abbrev xmlns:xlink="http://www.w3.org/1999/xlink" xlink:title="Head width" id="ABBRID0EBLAI" xlink:type="simple">HW</abbrev>: 1.34–1.50 (1.50), <abbrev xmlns:xlink="http://www.w3.org/1999/xlink" xlink:title="Clypeal median lobe length" id="ABBRID0EFLAI" xlink:type="simple">CML</abbrev>: 0.25–0.28 (0.28), <abbrev xmlns:xlink="http://www.w3.org/1999/xlink" xlink:title="Cephalic index" id="ABBRID0EJLAI" xlink:type="simple">CI</abbrev>: 88–90 (90), <abbrev xmlns:xlink="http://www.w3.org/1999/xlink" xlink:title="Clypeus index" id="ABBRID0ENLAI" xlink:type="simple">CLI</abbrev>: 15–17 (17), <abbrev xmlns:xlink="http://www.w3.org/1999/xlink" xlink:title="Scape length" id="ABBRID0ERLAI" xlink:type="simple">SL</abbrev>: 1.40–1.58 (1.58), <abbrev xmlns:xlink="http://www.w3.org/1999/xlink" xlink:title="Scape index" id="ABBRID0EVLAI" xlink:type="simple">SI</abbrev>: 103–105 (105), <abbrev xmlns:xlink="http://www.w3.org/1999/xlink" xlink:title="Eye length" id="ABBRID0EZLAI" xlink:type="simple">EL</abbrev>: 0.30–0.34 (0.34), <abbrev xmlns:xlink="http://www.w3.org/1999/xlink" xlink:title="Ocular index" id="ABBRID0E4LAI" xlink:type="simple">OI</abbrev>: 26–28 (28), <abbrev xmlns:xlink="http://www.w3.org/1999/xlink" xlink:title="Pronotum length" id="ABBRID0EBMAI" xlink:type="simple">PrL</abbrev>: 0.99–1.09 (1.09), <abbrev xmlns:xlink="http://www.w3.org/1999/xlink" xlink:title="Pronotum height" id="ABBRID0EFMAI" xlink:type="simple">PrH</abbrev>: 0.59–0.75 (0.75), <abbrev xmlns:xlink="http://www.w3.org/1999/xlink" xlink:title="Pronotum width" id="ABBRID0EJMAI" xlink:type="simple">PrW</abbrev>: 0.95–1.02 (1.02), <abbrev xmlns:xlink="http://www.w3.org/1999/xlink" xlink:title="Weber’s length" id="ABBRID0ENMAI" xlink:type="simple">WL</abbrev>: 2.49–2.68 (2.68), <abbrev xmlns:xlink="http://www.w3.org/1999/xlink" xlink:title="Petiole length" id="ABBRID0ERMAI" xlink:type="simple">PeL</abbrev>: 0.85–0.92 (0.92), <abbrev xmlns:xlink="http://www.w3.org/1999/xlink" xlink:title="Petiole height" id="ABBRID0EVMAI" xlink:type="simple">PeH</abbrev>: 0.91–0.98 (0.98), <abbrev xmlns:xlink="http://www.w3.org/1999/xlink" xlink:title="Petiole width" id="ABBRID0EZMAI" xlink:type="simple">PeW</abbrev>: 0.64–0.67 (0.67), <abbrev xmlns:xlink="http://www.w3.org/1999/xlink" xlink:title="Lateral petiole index" id="ABBRID0E4MAI" xlink:type="simple">LPI</abbrev>: 103–108 (106), <abbrev xmlns:xlink="http://www.w3.org/1999/xlink" xlink:title="Dorsal petiole index" id="ABBRID0EBNAI" xlink:type="simple">DPI</abbrev>: 73–76 (73).</p></tp:treatment-sec><tp:treatment-sec sec-type="redescription" id="SECID0EFNAI"><title>Redescription.</title><p>In full-face view, head distinctly longer than wide. Mandible curved near base, becoming straight apically; subapical tooth absent. Eye prominent, measuring one-fourth to one-third of head lateral margin length. Antennal scape slightly longer than width of head, surpassing posterior margin of head by one-fifth <!--PageBreak--><!--PageBreak--><!--PageBreak-->to one-fourth of its length; antennomere III ca. 2.3 times as long as wide. Clypeus with lateral lobe, smoothly incurved between lateral lobe and median extension; median extension moderately long, with convex apex. In dorsal view, pronotum longer than wide. Metanotal groove weakly impressed. In profile, propodeal dorsum almost straight. Petiole in profile slightly higher than long, highest just anterior to posterodorsal angle, with fan-shaped node; anterior and dorsal faces forming continuous curve; dorsal face distinctly sloping anteriad; posterior face almost straight but slightly convex.</p><p>Head weakly areolate-rugose, longitudinally striate anteriorly; vertex weakly and transversally striate. Mandible smooth. Gastral segment I with scalloped depressions that are irregular in size; distance between depressions distinctly greater than diameter of depressions; interspace between depressions with small punctures; segment II smooth.</p><p>Body black, slightly tinged with red; clypeus, mandible, antenna, legs and lower half of petiole dark-red. Apical two or three segments of gaster red-brown. Scalloped depressions on gastral segment I bearing hairs, small punctures without hairs.</p></tp:treatment-sec><tp:treatment-sec sec-type="description" id="SECID0ERNAI"><title>
              <italic>Queen</italic> and <italic>male</italic>.</title><p>Unknown.</p></tp:treatment-sec><tp:treatment-sec><!--Section generated to contain objects referenced in tp:taxon-treatment.--><fig id="F3" position="float" orientation="portrait"><label>Figure 3.</label><caption><p>Collecting localities of species of the <italic><tp:taxon-name><tp:taxon-name-part taxon-name-part-type="species">modiglianii</tp:taxon-name-part></tp:taxon-name></italic> species group. Black star: <italic><tp:taxon-name><tp:taxon-name-part taxon-name-part-type="genus">Leptogenys</tp:taxon-name-part> <tp:taxon-name-part taxon-name-part-type="species">breviloba</tp:taxon-name-part></tp:taxon-name></italic> and <italic><tp:taxon-name><tp:taxon-name-part taxon-name-part-type="genus">Leptogenys</tp:taxon-name-part> <tp:taxon-name-part taxon-name-part-type="species">itoi</tp:taxon-name-part></tp:taxon-name></italic>, white circle: <italic><tp:taxon-name><tp:taxon-name-part taxon-name-part-type="genus">Leptogenys</tp:taxon-name-part> <tp:taxon-name-part taxon-name-part-type="species">curva</tp:taxon-name-part></tp:taxon-name></italic>, black triangle: <italic><tp:taxon-name><tp:taxon-name-part taxon-name-part-type="genus">Leptogenys</tp:taxon-name-part> <tp:taxon-name-part taxon-name-part-type="species">itoi</tp:taxon-name-part></tp:taxon-name></italic>, black circle: <italic><tp:taxon-name><tp:taxon-name-part taxon-name-part-type="genus">Leptogenys</tp:taxon-name-part> <tp:taxon-name-part taxon-name-part-type="species">kanaoi</tp:taxon-name-part></tp:taxon-name></italic>, white rectangle: <italic><tp:taxon-name><tp:taxon-name-part taxon-name-part-type="genus">Leptogenys</tp:taxon-name-part> <tp:taxon-name-part taxon-name-part-type="species">malayana</tp:taxon-name-part></tp:taxon-name></italic>, white triangle: <italic><tp:taxon-name><tp:taxon-name-part taxon-name-part-type="genus">Leptogenys</tp:taxon-name-part> <tp:taxon-name-part taxon-name-part-type="species">modiglianii</tp:taxon-name-part></tp:taxon-name></italic>.</p></caption><graphic xmlns:xlink="http://www.w3.org/1999/xlink" xlink:href="zookeys-651-079-g003.jpg" position="float" orientation="portrait" xlink:type="simple" id="oo_120837.jpg"/></fig><fig id="F14" position="float" orientation="portrait"><label>Figure 14.</label><caption><p>
          <italic><tp:taxon-name><tp:taxon-name-part taxon-name-part-type="genus">Leptogenys</tp:taxon-name-part> <tp:taxon-name-part taxon-name-part-type="species">modiglianii</tp:taxon-name-part></tp:taxon-name></italic> Emery, 1900, lectotype, worker, specimen code: ANTWEB CASENT 0903974. <bold>A</bold> head, full-face view <bold>B</bold> lateral view <bold>C</bold> dorsal view <bold>D</bold> labels.</p></caption><graphic xmlns:xlink="http://www.w3.org/1999/xlink" xlink:href="zookeys-651-079-g014.jpg" position="float" orientation="portrait" xlink:type="simple" id="oo_120872.jpg"/></fig><fig id="F15" position="float" orientation="portrait"><label>Figure 15.</label><caption><p>
          <bold>A, B</bold> Apex of mandible <bold>C, D</bold> Antenna. <bold>A</bold> <italic><tp:taxon-name><tp:taxon-name-part taxon-name-part-type="genus">Leptogenys</tp:taxon-name-part> <tp:taxon-name-part taxon-name-part-type="species">itoi</tp:taxon-name-part></tp:taxon-name></italic>, subapical tooth absent <bold>B</bold> <italic><tp:taxon-name><tp:taxon-name-part taxon-name-part-type="genus">Leptogenys</tp:taxon-name-part> <tp:taxon-name-part taxon-name-part-type="species">breviloba</tp:taxon-name-part></tp:taxon-name></italic>, subapical tooth present near apical tooth <bold>C</bold> <italic><tp:taxon-name><tp:taxon-name-part taxon-name-part-type="genus">Leptogenys</tp:taxon-name-part> <tp:taxon-name-part taxon-name-part-type="species">modiglianii</tp:taxon-name-part></tp:taxon-name></italic>, antennoreme III ca. 2.3 times as long as wide <bold>D</bold> <italic><tp:taxon-name><tp:taxon-name-part taxon-name-part-type="genus">Leptogenys</tp:taxon-name-part> <tp:taxon-name-part taxon-name-part-type="species">breviloba</tp:taxon-name-part></tp:taxon-name></italic>, antennoreme III ca. 1.6 times as long as wide.</p></caption><graphic xmlns:xlink="http://www.w3.org/1999/xlink" xlink:href="zookeys-651-079-g015.jpg" position="float" orientation="portrait" xlink:type="simple" id="oo_120859.jpg"/></fig><fig id="F18" position="float" orientation="portrait"><label>Figure 18.</label><caption><p>Clypeus, full-face view. <bold>A</bold> <italic><tp:taxon-name><tp:taxon-name-part taxon-name-part-type="genus">Leptogenys</tp:taxon-name-part> <tp:taxon-name-part taxon-name-part-type="species">malayana</tp:taxon-name-part></tp:taxon-name></italic> <bold>B</bold> <italic><tp:taxon-name><tp:taxon-name-part taxon-name-part-type="genus">Leptogenys</tp:taxon-name-part> <tp:taxon-name-part taxon-name-part-type="species">itoi</tp:taxon-name-part></tp:taxon-name></italic> <bold>C</bold> <italic><tp:taxon-name><tp:taxon-name-part taxon-name-part-type="genus">Leptogenys</tp:taxon-name-part> <tp:taxon-name-part taxon-name-part-type="species">modiglianii</tp:taxon-name-part></tp:taxon-name></italic>.</p></caption><graphic xmlns:xlink="http://www.w3.org/1999/xlink" xlink:href="zookeys-651-079-g018.jpg" position="float" orientation="portrait" xlink:type="simple" id="oo_120869.jpg"/></fig></tp:treatment-sec><ref-list><ref id="B1"><mixed-citation xmlns:xlink="http://www.w3.org/1999/xlink" xlink:type="simple">
          <person-group><name name-style="western"><surname>Bolton</surname><given-names>B</given-names></name></person-group> (<year>1995</year>) <source>A new general catalogue of the ants of the world.</source> <publisher-name>Harvard University Press</publisher-name>, <publisher-loc>Cambridge, MA</publisher-loc>, <size units="page">504 pp</size>.</mixed-citation></ref><ref id="B6"><mixed-citation xmlns:xlink="http://www.w3.org/1999/xlink" xlink:type="simple">
          <person-group><name name-style="western"><surname>Emery</surname><given-names>C</given-names></name></person-group> (<year>1911</year>) <article-title><tp:taxon-name><tp:taxon-name-part taxon-name-part-type="order">Hymenoptera</tp:taxon-name-part></tp:taxon-name>. Fam. <tp:taxon-name><tp:taxon-name-part taxon-name-part-type="family">Formicidae</tp:taxon-name-part></tp:taxon-name>. Subfam. <tp:taxon-name><tp:taxon-name-part taxon-name-part-type="subfamily">Ponerinae</tp:taxon-name-part></tp:taxon-name>.</article-title> <source>Genera Insectorum</source> <volume>118</volume>: <fpage>1</fpage>–<lpage>125</lpage>.</mixed-citation></ref><ref id="B11"><mixed-citation xmlns:xlink="http://www.w3.org/1999/xlink" xlink:type="simple">
          <person-group><name name-style="western"><surname>Mann</surname><given-names>WM</given-names></name></person-group> (<year>1919</year>) <article-title>The ants of the British Solomon Islands.</article-title> <source>Bulletin of the Museum of Comparative Zoology</source> <volume>63</volume>: <fpage>273</fpage>–<lpage>391</lpage>. <ext-link xlink:type="simple" ext-link-type="doi" xlink:href="10.5281/zenodo.25890">http://doi.org/10.5281/zenodo.25890</ext-link></mixed-citation></ref><ref id="B3"><mixed-citation xmlns:xlink="http://www.w3.org/1999/xlink" xlink:type="simple">
          <person-group><name name-style="western"><surname>Chapman</surname><given-names>JW</given-names></name><name name-style="western"><surname>Capco</surname><given-names>SR</given-names></name></person-group> (<year>1951</year>) <article-title>Check list of the ants (<tp:taxon-name><tp:taxon-name-part taxon-name-part-type="order">Hymenoptera</tp:taxon-name-part></tp:taxon-name>: <tp:taxon-name><tp:taxon-name-part taxon-name-part-type="family">Formicidae</tp:taxon-name-part></tp:taxon-name>) of Asia.</article-title> <source>Monographs of the Institute of Science and Technology</source> <volume>1</volume>: <fpage>1</fpage>–<lpage>327</lpage>.</mixed-citation></ref></ref-list></tp:taxon-treatment>
